# Supplementary material for: Sex-specific DNA methylation associations with circulating urate levels and BCG-induced urate changes
Source: Commun Med (Lond). 2025 Jul 31;5:321. doi: 10.1038/s43856-025-01044-w (PMC12313909; doi:10.1038/s43856-025-01044-w)
Supplement: Supplementary file 4 — supplementary data 1 [file 43856_2025_1044_MOESM4_ESM.xlsx]

## Sheet: Supp Data 1
Supplementary Data 1: Basic information of the study cohort (discovery cohort)
	BCG cohort
	Males	Females	P
Age/years(mean±sd)	27 ± 12	25 ± 9	0.098
BMI (kg/m2) (mean±sd)	22.77 ± 2.66	22.29 ± 2.42	0.12
Smoking status (never/past-smoker/smoker)	91/17/15	143/13/2	0.00012
a t-test was used to determine the significance difference between males and females for age and BMI.
a chi-square test of independence was conducted to calculate the significance of difference between males and females for smoking status.
The samples after QC (mentioned in Figure S1) were included in this analysis
