# Supplementary material for: Sex-specific DNA methylation associations with circulating urate levels and BCG-induced urate changes
Source: Commun Med (Lond). 2025 Jul 31;5:321. doi: 10.1038/s43856-025-01044-w (PMC12313909; doi:10.1038/s43856-025-01044-w)
Supplement: Supplementary file 5 — supplementary data 2 [file 43856_2025_1044_MOESM5_ESM.xlsx]

## Sheet: Supp Data 2
Supplementary Data 2: Baseline urate-associated CpG in males that reached epigenome-wide significance with FDR adjusted P below 0.05
probeID	BETA	SE	P_VAL	padj	chr_hg19	pos_hg19	UCSC_RefGene_Name	Relation_to_Island	Gene (distance to TSS) (great annotation tool)
cg17828057	-3.88858	0.629123	6.37157e-10	0.000476665	chr8	42037527	PLAT;PLAT	OpenSea	AP3M2 (+27064), PLAT (+27714)
cg10115985	-2.0443	0.346477	3.62942e-09	0.00104153	chr19	42416162		N_Shore	ARHGEF1 (+27648), RABAC1 (+47379)
cg08601457	2.07968	0.353864	4.17665e-09	0.00104153	chr6	112115117	FYN	OpenSea	TRAF3IP2 (-187669), FYN (+79537)
cg14914220	2.85683	0.491545	6.17538e-09	0.00115497	chr19	30897573	ZNF536	OpenSea	ZNF536 (+34255), TSHZ3 (+942879)
cg04233669	2.58572	0.451326	1.00936e-08	0.00151023	chr5	135173201	LOC153328	S_Shelf	SLC25A48 (+2786), IL9 (+58314)
cg15994304	4.27433	0.759253	1.80577e-08	0.00225153	chr19	55304568		OpenSea	KIR2DL4 (-10526), KIR2DL1 (+23306)
cg20005968	1.58385	0.284261	2.52111e-08	0.00269439	chr20	59561730		OpenSea	CDH4 (-265751)
cg00795900	-3.40492	0.619708	3.92046e-08	0.00366618	chr16	2392201	ABCA17P;ABCA3	S_Shore	ABCA3 (-1466)
cg18400281	1.97463	0.361129	4.55298e-08	0.0037846	chr10	24633303	KIAA1217;KIAA1217;KIAA1217	OpenSea	KIAA1217 (+135211), ARHGAP21 (+379293)
cg02371824	-2.21373	0.40855	6.00995e-08	0.00428397	chr6	109761110	SMPD2;PPIL6;PPIL6;PPIL6;PPIL6;PPIL6	N_Shore	SMPD2 (-855)
cg21003249	1.095	0.20284	6.72563e-08	0.00428397	chr1	32931036	ZBTB8B	Island	ZBTB8B (+367)
cg07388700	-1.28315	0.238001	6.99231e-08	0.00428397	chr1	10020901	NMNAT1	OpenSea	RBP7 (-36372), NMNAT1 (+17416)
cg14569988	1.96485	0.365959	7.91532e-08	0.00428397	chr15	40231845	EIF2AK4	OpenSea	EIF2AK4 (+5492), SRP14 (+99543)
cg17326451	1.89558	0.353208	8.01693e-08	0.00428397	chr7	86975534	CROT;TP53TG1;CROT;CROT	S_Shore	CROT (+538)
cg15172529	7.51322	1.4045	8.8241e-08	0.00434848	chr6	116783000	FAM26F	N_Shore	FAM26F (+445)
cg00528779	2.9358	0.549787	9.30016e-08	0.00434848	chr12	124926062	NCOR2;NCOR2	N_Shelf	NCOR2 (+53735), FAM101A (+152353)
cg18400331	2.30828	0.434401	1.07412e-07	0.00472683	chr2	75860973		OpenSea	EVA1A (-64126), MRPL19 (-12935)
cg20348932	0.923797	0.174655	1.22812e-07	0.00510428	chr4	54367958	LNX1-AS1;LNX1;LNX1	OpenSea	LNX1 (+89824), FIP1L1 (+124147)
cg26731327	-2.47849	0.470851	1.41071e-07	0.00519131	chr8	143591819	BAI1	Island	BAI1 (+61029), ARC (+105013)
cg00402381	-2.23957	0.425713	1.43458e-07	0.00519131	chr19	42416271		N_Shore	ARHGEF1 (+27757), RABAC1 (+47270)
cg09263024	-1.34994	0.257033	1.50446e-07	0.00519131	chr10	133950036	JAKMIP3	N_Shore	DPYSL4 (-50367), JAKMIP3 (+31862)
cg10400227	2.07861	0.396066	1.53632e-07	0.00519131	chr13	110960772	COL4A1;COL4A1;COL4A2	S_Shore	COL4A1 (-1277), COL4A2 (+1159)
cg18932116	-2.11321	0.403199	1.59602e-07	0.00519131	chr19	15121527	CCDC105;SLC1A6	N_Shore	CCDC105 (-28)
cg24604013	1.63822	0.314142	1.83931e-07	0.00573338	chr13	112721325	SOX1	Island	SOX1 (-587)
cg17347335	-2.63537	0.508122	2.14293e-07	0.0064126	chr11	93583973	C11orf90	S_Shore	VSTM5 (-277)
cg01614101	3.42287	0.661975	2.33225e-07	0.00669406	chr11	113778771	HTR3B	OpenSea	HTR3A (-67025), HTR3B (+3373)
cg02161737	-2.57406	0.499599	2.57375e-07	0.00669406	chr22	40917443	LOC101927257;MKL1;MKL1;MKL1	OpenSea	MKL1 (+115245), SGSM3 (+150829)
cg12054981	-3.21258	0.624224	2.6536e-07	0.00669406	chr8	42037387	PLAT;PLAT	OpenSea	AP3M2 (+26924), PLAT (+27854)
cg15842218	-1.82203	0.354115	2.67071e-07	0.00669406	chr8	141490124		OpenSea	CHRAC1 (-31272), TRAPPC9 (-21447)
cg22043745	-1.44216	0.280509	2.72971e-07	0.00669406	chr8	11565527	GATA4;GATA4;GATA4;GATA4	Island	C8orf49 (-53368), GATA4 (+3815)
cg00791024	1.36188	0.265349	2.86056e-07	0.00669406	chr15	97491152		OpenSea	SPATA8 (+164534)
cg27124856	-1.27949	0.249306	2.86334e-07	0.00669406	chr16	31499881	SLC5A2;SLC5A2	Island	SLC5A2 (+5443), C16orf58 (+19852)
cg07446248	2.54646	0.49695	2.98846e-07	0.00676631	chr6	88956517		OpenSea	CNR1 (-95636), RNGTT (+716797)
cg23905620	-1.78673	0.349054	3.07513e-07	0.00676631	chr7	68132965		OpenSea	AUTS2 (-931353)
cg21797793	1.37386	0.269044	3.28247e-07	0.00701615	chr4	37897540	TBC1D1;TBC1D1	OpenSea	PTTG2 (-64515), TBC1D1 (+4833)
cg21848924	1.39085	0.273501	3.6696e-07	0.00759708	chr19	46476996	NOVA2	OpenSea	NOVA2 (-193)
cg12187687	-2.27926	0.448703	3.78098e-07	0.00759708	chr7	27253834		Island	EVX1 (-28329), HOXA13 (-14110)
cg04288961	-2.28941	0.451045	3.8589e-07	0.00759708	chr14	95513394		OpenSea	GSC (-276833), DICER1 (+110952)
cg11207533	-2.9534	0.583287	4.11904e-07	0.00785255	chr17	46679361	HOXB-AS3;HOXB-AS3;HOXB-AS3;HOXB-AS3;HOXB-AS3;HOXB-AS3;HOXB-AS3;HOXB-AS3;HOXB6	S_Shelf	HOXB5 (-8039), HOXB6 (+2992)
cg24204740	1.03403	0.204364	4.1986e-07	0.00785255	chr6	83903813	PGM3;RWDD2A	S_Shore	PGM3 (-181)
cg07967498	-1.9569	0.387519	4.42237e-07	0.00801454	chr14	89059881	ZC3H14;ZC3H14;ZC3H14;ZC3H14;ZC3H14;ZC3H14	OpenSea	ZC3H14 (+30629), EML5 (+199214)
cg14727987	-2.00044	0.396401	4.49947e-07	0.00801454	chr5	72485634		OpenSea	TMEM174 (+16613), FOXD1 (+258717)
cg23484899	-1.5246	0.30274	4.75325e-07	0.00826968	chr1	244894365		Island	COX20 (-104258), DESI2 (+78129)
cg19554328	-1.47126	0.293974	5.5941e-07	0.00921639	chr21	33909943		OpenSea	TCP10L (+47899), EVA1C (+125255)
cg24846343	2.27147	0.453972	5.62825e-07	0.00921639	chr22	24311635	DDTL	S_Shore	DDTL (+2547), DDT (+5137)
cg19554565	1.21518	0.242927	5.66698e-07	0.00921639	chr14	31028155	G2E3	Island	G2E3 (-173)
cg15312110	2.27301	0.45818	7.01495e-07	0.0111303	chr8	77585789	ZFHX4-AS1	OpenSea	ZFHX4 (-7664)
cg06522288	1.4231	0.287061	7.1414e-07	0.0111303	chr8	77586439	LOC100192378	N_Shelf	ZFHX4 (-7014)
cg11435153	-1.51284	0.305686	7.46021e-07	0.0113899	chr10	89463417	PAPSS2;PAPSS2	OpenSea	PAPSS2 (+43942), ATAD1 (+114499)
cg02643677	-2.56183	0.518083	7.62131e-07	0.0114032	chr3	69997232	MITF;MITF;MITF;MITF;MITF;MITF	OpenSea	MITF (+208647)
cg24585372	-1.54099	0.312477	8.15921e-07	0.0119686	chr20	36405510	CTNNBL1;CTNNBL1	OpenSea	VSTM2L (-125995), CTNNBL1 (+83103)
cg09579623	1.82482	0.371072	8.75666e-07	0.012598	chr6	150461119		N_Shelf	PPP1R14C (-3092)
cg00764668	-1.21432	0.247201	9.00135e-07	0.0127057	chr19	18108895	KCNN1	Island	ARRDC2 (-10081), KCNN1 (+46794)
cg01291856	-0.628062	0.127966	9.19906e-07	0.0127443	chr11	1706894	HCCA2;FAM99B	OpenSea	KRTAP5-6 (-11530), KRTAP5-5 (+55862)
cg13693278	-1.49464	0.304922	9.50128e-07	0.012856	chr16	86976371		OpenSea	FOXL1 (+364257), FBXO31 (+440991)
cg09557342	-1.15267	0.235277	9.62336e-07	0.012856	chr8	30014267	DCTN6	Island	DCTN6 (+455)
cg06099431	-5.58364	1.14065	9.8234e-07	0.012893	chr20	44451667		Island	TNNC2 (+4312), UBE2C (+10453)
cg26564960	1.51653	0.310298	1.02207e-06	0.0131832	chr1	6082758		N_Shelf	NPHP4 (-30228), KCNAB2 (-23222)
cg00033450	5.116	1.0492	1.08218e-06	0.0137219	chr4	25970375		OpenSea	RBPJ (-350956), SMIM20 (+54550)
cg04607521	-1.69572	0.349236	1.20085e-06	0.0149728	chr4	3231885	HTT	OpenSea	RGS12 (-83988), HTT (+155478)
cg04105350	2.68195	0.554022	1.29269e-06	0.0158537	chr1	2111868	PRKCZ;PRKCZ;PRKCZ	OpenSea	C1orf86 (+14344), PRKCZ (+129960)
cg17024258	-2.03763	0.421879	1.36615e-06	0.0164844	chr1	160370982	VANGL2	S_Shore	VANGL2 (+607)
cg21594924	2.55779	0.530583	1.43043e-06	0.0169861	chr9	17811008		OpenSea	ADAMTSL1 (-662883), SH3GL2 (+231888)
cg13465645	-2.12438	0.441617	1.5059e-06	0.0176029	chr19	3578711	HMG20B	S_Shore	GIPC3 (-6839), HMG20B (+5776)
cg02628895	0.944104	0.196607	1.57095e-06	0.0179918	chr17	43313141	FMNL1	OpenSea	FMNL1 (+13986), SPATA32 (+26337)
cg00981472	-1.31059	0.273267	1.61872e-06	0.0179918	chr2	31456761	EHD3	Island	EHD3 (-441)
cg08263800	-2.25099	0.469536	1.63431e-06	0.0179918	chr1	93720807	CCDC18;CCDC18	OpenSea	DR1 (-90637), TMED5 (-74523)
cg01278701	2.00298	0.417973	1.65032e-06	0.0179918	chr11	102631387		OpenSea	MMP8 (-35703), MMP10 (+19971)
cg15331007	-1.54366	0.3222	1.65942e-06	0.0179918	chr1	18418686		OpenSea	IGSF21 (-15553), ACTL8 (+336879)
cg10724947	1.38665	0.290197	1.76767e-06	0.0188916	chr15	62359485	C2CD4A	N_Shore	C2CD4A (+310)
cg16957993	-2.23654	0.469058	1.85913e-06	0.0194165	chr2	42755932		OpenSea	MTA3 (-39724), KCNG3 (-34696)
cg16048920	-1.04093	0.218423	1.88219e-06	0.0194165	chr19	18358923	PDE4C	OpenSea	RAB3A (-44040), PDE4C (+7305)
cg05796825	-2.65697	0.557678	1.89465e-06	0.0194165	chr6	116872161	FAM26D;FAM26D;FAM26D;FAM26D	OpenSea	RWDD1 (-20368), TRAPPC3L (-5389)
cg26470766	1.63961	0.3445	1.9419e-06	0.0196319	chr9	37758891	TRMT10B;TRMT10B;TRMT10B;TRMT10B;TRMT10B;TRMT10B;TRMT10B	OpenSea	TRMT10B (+5078), EXOSC3 (+26162)
cg01798062	1.68891	0.355775	2.06326e-06	0.0202948	chr5	125379942		OpenSea	GRAMD3 (-315881)
cg04105737	1.14929	0.24215	2.07278e-06	0.0202948	chr11	112384214	LOC101928823	OpenSea	NCAM1 (-447943), PLET1 (-252632)
cg02554691	-1.56755	0.330384	2.08886e-06	0.0202948	chr6	132646680	MOXD1	OpenSea	CTGF (-374168), MOXD1 (+76003)
cg13916989	-1.22601	0.258803	2.16674e-06	0.0207816	chr1	154742820	KCNN3;KCNN3	N_Shore	ADAR (-162139), KCNN3 (+99935)
cg26843278	-1.41512	0.299053	2.22309e-06	0.0210522	chr10	131194523		OpenSea	MGMT (-70924)
cg26960562	1.35921	0.287421	2.25639e-06	0.0211004	chr17	11501660	DNAH9	Island	DNAH9 (-87)
cg01815529	2.28612	0.485383	2.47793e-06	0.0228267	chr20	17206946	PCSK2	Island	PCSK2 (-689)
cg02260576	1.22942	0.261137	2.50202e-06	0.0228267	chr17	2255949	SGSM2;SGSM2	OpenSea	SGSM2 (+15144), MNT (+48462)
cg01590948	-1.2616	0.26848	2.61384e-06	0.0235595	chr5	150004773	SYNPO;SYNPO	Island	MYOZ3 (-35670), SYNPO (+24132)
cg02919526	-1.03391	0.22035	2.70398e-06	0.023916	chr11	118758721	CXCR5	OpenSea	CXCR5 (+4247), BCL9L (+22891)
cg07833104	-0.902742	0.192437	2.71732e-06	0.023916	chr1	109797333	CELSR2	N_Shelf	CELSR2 (+4693), PSRC1 (+28456)
cg05288192	-0.912969	0.195327	2.95311e-06	0.0243945	chr17	80893564	TBCD	OpenSea	ZNF750 (-95111), B3GNTL1 (+116121)
cg14340422	-1.38396	0.296096	2.95352e-06	0.0243945	chr1	200011860	NR5A2;NR5A2;NR5A2	Island	NR5A2 (+15131), ZNF281 (+367323)
cg20773211	2.90525	0.6216	2.95644e-06	0.0243945	chr5	74632494	HMGCR;HMGCR	Island	HMGCR (-498)
cg02926035	-1.96612	0.42071	2.9633e-06	0.0243945	chr15	57618604		Island	CGNL1 (-50098), TCF12 (+407784)
cg12815987	-0.996264	0.213185	2.96479e-06	0.0243945	chr14	91719608	GPR68	Island	GPR68 (+660)
cg26353694	-1.48592	0.317975	2.96734e-06	0.0243945	chr1	4841940	AJAP1	OpenSea	AJAP1 (+126836)
cg16050357	-1.31743	0.282938	3.21987e-06	0.0261829	chr17	56739925	TEX14;TEX14	S_Shore	SEPT4 (-121747), TEX14 (+29458)
cg02369313	0.938609	0.201697	3.2624e-06	0.0262434	chr6	7590312	SNRNP48	N_Shore	SNRNP48 (-119)
cg26769700	0.957389	0.206114	3.40168e-06	0.0267324	chr8	140945810	TRAPPC9;TRAPPC9	OpenSea	C8orf17 (+2395), TRAPPC9 (+522867)
cg13617202	-0.914909	0.19702	3.42177e-06	0.0267324	chr17	49025289		S_Shelf	TOB1 (-81584), SPAG9 (+172936)
cg24813021	-1.26279	0.271964	3.43038e-06	0.0267324	chr7	47491557	TNS3	OpenSea	TNS3 (+87641)
cg21954572	1.27147	0.274366	3.58288e-06	0.0274817	chr1	20511920	UBXN10;UBXN10-AS1	N_Shore	UBXN10 (-657)
cg15960407	1.67978	0.362664	3.62522e-06	0.0274817	chr19	47949624	SLC8A2	N_Shore	MEIS3 (-27080), SLC8A2 (+25800)
cg27396102	1.98215	0.428006	3.63674e-06	0.0274817	chr14	91267733	TTC7B	OpenSea	TTC7B (+15027), CALM1 (+404407)
cg18285280	-0.896957	0.194241	3.87941e-06	0.0287226	chr6	31141797	PSORS1C3	OpenSea	POU5F1 (-3328)
cg03985181	1.5714	0.340371	3.89846e-06	0.0287226	chr19	34907263	PDCD2L	OpenSea	UBA2 (-12004), PDCD2L (+11975)
cg22992573	-2.18765	0.473949	3.91613e-06	0.0287226	chr12	95611779	VEZT;FGD6	Island	FGD6 (-540), VEZT (+258)
cg24577485	1.56075	0.338421	3.99062e-06	0.0289848	chr19	54825257	LILRA5;LILRA5;LILRA5;LILRA5	OpenSea	LILRA5 (-849)
cg12546556	-1.87842	0.408359	4.22666e-06	0.029804	chr12	104053179	STAB2	OpenSea	STAB2 (+72129), NT5DC3 (+181795)
cg20464072	0.954363	0.207508	4.24176e-06	0.029804	chr1	25943790	MAN1C1	N_Shore	MAN1C1 (-168)
cg19323066	-1.56807	0.340975	4.24931e-06	0.029804	chr7	30928887	FAM188B;INMT-FAM188B	OpenSea	AQP1 (-22582), ENSG00000250424 (+35878)
cg02725398	-4.25092	0.924486	4.26277e-06	0.029804	chr3	9988144	PRRT3	Island	PRRT3 (+5933), CRELD1 (+12605)
cg08536228	1.73411	0.377373	4.323e-06	0.0299453	chr3	63264063	SYNPR;SYNPR	Island	SYNPR (+265)
cg22495165	-1.36752	0.297831	4.39886e-06	0.0300795	chr18	75310128		OpenSea	GALR1 (+347624)
cg02573238	2.14911	0.46817	4.42279e-06	0.0300795	chr14	93369069		OpenSea	CHGA (-20355), GOLGA5 (+108494)
cg00400263	2.28347	0.498008	4.5353e-06	0.0303855	chr20	58514201	C20orf177;PPP1R3D	Island	PPP1R3D (+1150), FAM217B (+5383)
cg27102141	1.88632	0.411709	4.61273e-06	0.0303855	chr10	131843798		Island	GLRX3 (-90864), EBF3 (-81694)
cg07457613	1.60016	0.349635	4.72498e-06	0.0303855	chr1	205473559	CDK18;CDK18;CDK18	N_Shore	CDK18 (-166)
cg14320530	1.88784	0.412624	4.75714e-06	0.0303855	chr10	134693097		Island	NKX6-2 (-93542), TTC40 (+62991)
cg23409774	2.996	0.654952	4.77624e-06	0.0303855	chr5	175300141	CPLX2;CPLX2	S_Shore	CPLX2 (+76829), THOC3 (+95160)
cg09889154	-1.1495	0.251362	4.80616e-06	0.0303855	chr12	132990576		N_Shore	GALNT9 (-300004), FBRSL1 (-75560)
cg02031577	1.5183	0.332087	4.83079e-06	0.0303855	chr5	115421056	COMMD10;COMMD10	Island	COMMD10 (+369)
cg17583667	-2.31341	0.50603	4.83797e-06	0.0303855	chr1	36039356	TFAP2E	Island	TFAP2E (+386)
cg27630512	-1.30743	0.28599	4.84057e-06	0.0303855	chr7	67908055		OpenSea	NONE
cg11342415	2.01119	0.440072	4.87394e-06	0.0303855	chr10	1034284	GTPBP4	Island	GTPBP4 (-53)
cg09803177	-1.62668	0.356106	4.92502e-06	0.0304501	chr16	12898504	CPPED1;CPPED1	S_Shore	CPPED1 (-631)
cg00127198	-1.72336	0.377657	5.03565e-06	0.0308789	chr7	555518	PDGFA;PDGFA	N_Shore	PDGFA (+3512), FAM20C (+362550)
cg08342194	1.40314	0.307898	5.1849e-06	0.031334	chr6	31683075	LY6G6E;LY6G6E;LY6G6D	OpenSea	LY6G6D (-57)
cg04663750	1.39857	0.307029	5.2338e-06	0.031334	chr20	25013229	ACSS1;ACSS1;ACSS1;ACSS1;ACSS1	OpenSea	APMAP (-39615), ACSS1 (+25588)
cg26554385	-0.88485	0.19432	5.27424e-06	0.031334	chr1	154977246	ZBTB7B;ZBTB7B;ZBTB7B;ZBTB7B;ZBTB7B	S_Shore	ZBTB7B (+1952), DCST2 (+28989)
cg02291032	2.21435	0.486302	5.2774e-06	0.031334	chr7	3038540	CARD11	OpenSea	GNA12 (-154583), CARD11 (+45038)
cg15266268	-1.74737	0.384054	5.36977e-06	0.0313885	chr12	107691030		OpenSea	CRY1 (-203424), BTBD11 (-21159)
cg00728147	-1.59588	0.35076	5.37049e-06	0.0313885	chr20	62750763		OpenSea	MYT1 (-45063), NPBWR2 (-12240)
cg05033529	-1.23277	0.271056	5.41465e-06	0.0314013	chr19	12624786	ZNF709	S_Shore	ZNF709 (-29144), ZNF564 (+37556)
cg20392347	-1.90899	0.420258	5.56088e-06	0.0320012	chr10	114361333	VTI1A	OpenSea	TCF7L2 (-348675), VTI1A (+154318)
cg27224699	-1.16827	0.257308	5.61597e-06	0.0320609	chr15	99980418		OpenSea	MEF2A (-125486), LRRC28 (+188852)
cg02742119	-1.30513	0.28767	5.70832e-06	0.0320609	chr1	7449957	CAMTA1	OpenSea	VAMP3 (-381371), CAMTA1 (+604574)
cg01119135	0.874805	0.192856	5.73146e-06	0.0320609	chr1	207205525	C1orf116;C1orf116	OpenSea	C1orf116 (+566)
cg01881064	-1.66519	0.367139	5.74445e-06	0.0320609	chr1	54396087	HSPB11	OpenSea	HSPB11 (+15514), DIO1 (+36228)
cg22702259	1.46074	0.322235	5.8113e-06	0.0320609	chr17	38490520	RARA;RARA;RARA	OpenSea	RARA (+25075), GJD3 (+29546)
cg11606775	-1.12687	0.248618	5.82838e-06	0.0320609	chr7	4188820	SDK1;SDK1	OpenSea	FOXK1 (-533119), SDK1 (+847741)
cg18423962	1.64884	0.364537	6.09391e-06	0.0328731	chr11	111945365	C11orf57;C11orf57;PIH1D2;C11orf57;C11orf57;C11orf57;PIH1D2	Island	PIH1D2 (-471), C11orf57 (+326)
cg05484618	-1.37421	0.3039	6.12789e-06	0.0328731	chr9	140066754	TMEM210	S_Shore	LRRC26 (-2252), TMEM210 (+106)
cg27340283	-1.32922	0.294037	6.16692e-06	0.0328731	chr11	45199222	PRDM11	N_Shelf	PRDM11 (+30329), SYT13 (+108647)
cg02551218	-3.23543	0.715849	6.19232e-06	0.0328731	chr8	49540270	LOC101929268	OpenSea	EFCAB1 (+107520), UBE2V2 (+619311)
cg24340970	0.886566	0.19616	6.19575e-06	0.0328731	chr10	124030898	BTBD16;BTBD16	OpenSea	BTBD16 (+78)
cg03793582	-1.46342	0.324472	6.47755e-06	0.0336844	chr6	136644760		OpenSea	BCLAF1 (-33772), MAP7 (+202849)
cg14239640	-1.13973	0.252712	6.48359e-06	0.0336844	chr15	80872968	MIR5572;ARNT2	OpenSea	ABHD17C (-114675), ARNT2 (+176276)
cg16539346	-1.63271	0.362023	6.48373e-06	0.0336844	chr11	64571673	MEN1;MEN1;MEN1;MEN1;MEN1;MEN1;MEN1;MAP4K2	S_Shore	MAP4K2 (-961)
cg26062856	-1.02971	0.228394	6.52958e-06	0.0336887	chr15	26109425	ATP10A	S_Shore	ATP10A (-1071)
cg11539756	-1.44284	0.320161	6.58774e-06	0.0337559	chr19	688216	PRSS57;PRSS57	N_Shelf	PRSS57 (+7243), FSTL3 (+11825)
cg26124727	-1.25624	0.279164	6.79504e-06	0.0343552	chr12	127226615	LINC00944;LINC00943	OpenSea	NONE
cg11128216	1.56173	0.347053	6.79653e-06	0.0343552	chr11	31825833	PAX6;PAX6;PAX6	Island	PAX6 (+13675), ELP4 (+294537)
cg26341642	-1.50984	0.335711	6.87747e-06	0.034531	chr17	77844970		OpenSea	CBX4 (-31743), TBC1D16 (+164676)
cg09050670	1.26625	0.281882	7.05163e-06	0.0349765	chr16	1521617	CLCN7;CLCN7	N_Shelf	CCDC154 (-27128), CLCN7 (+3963)
cg04414629	2.70461	0.602241	7.09218e-06	0.0349765	chr4	80329633	GK2	OpenSea	GK2 (-262)
cg18639342	4.17157	0.929174	7.13765e-06	0.0349765	chr2	38977756	SFRS7	Island	SRSF7 (+879)
cg00328147	-1.48217	0.330172	7.15321e-06	0.0349765	chr3	189524173	TP63;TP63;TP63;TP63;TP63;TP63	OpenSea	TP63 (+174958), LEPREL1 (+314544)
cg07509708	-2.37499	0.529354	7.23736e-06	0.0351582	chr1	38619210		OpenSea	POU3F1 (-106761), RRAGC (+706284)
cg09567485	-1.39462	0.311084	7.35611e-06	0.0355045	chr16	67203753	HSF4;HSF4	N_Shore	NOL3 (-4151)
cg05628049	1.02554	0.228975	7.50436e-06	0.0359878	chr3	42113624		OpenSea	ULK4 (-109703), TRAK1 (-18937)
cg24774357	2.27978	0.509271	7.58598e-06	0.036008	chr14	77504364		OpenSea	CIPC (-60075), IRF2BPL (-9331)
cg04852518	-1.02407	0.228903	7.68378e-06	0.036008	chr3	52272496	TWF2	N_Shore	TWF2 (+779)
cg22383924	-1.04663	0.23398	7.70733e-06	0.036008	chr1	3590479	TP73	OpenSea	SMIM1 (-98872), TP73 (+21396)
cg16550324	-1.13597	0.254023	7.75281e-06	0.036008	chr6	2245327	GMDS	Island	GMDS (+598)
cg11151544	-0.925937	0.207071	7.76364e-06	0.036008	chr12	56135681	GDF11	N_Shore	GDF11 (-1382)
cg27265118	2.20349	0.492877	7.79736e-06	0.036008	chr3	4344949	SETMAR;SETMAR	N_Shore	SETMAR (-38)
cg18439323	1.77226	0.396615	7.87801e-06	0.0361573	chr14	23755769	HOMEZ	S_Shore	HOMEZ (-444)
cg05427189	1.77462	0.397482	8.02011e-06	0.036585	chr2	169964245		OpenSea	DHRS9 (+42947), LRP2 (+254949)
cg09473060	1.10254	0.247174	8.1734e-06	0.036958	chr17	61864315	DDX42;DDX42	OpenSea	PSMC5 (-40227), DDX42 (+13093)
cg10487127	1.36064	0.305086	8.20068e-06	0.036958	chr6	16761668	ATXN1;ATXN1;ATXN1;ATXN1	Island	ATXN1 (+18)
cg02675634	-1.65393	0.371057	8.29793e-06	0.0371723	chr12	57613173	NXPH4	S_Shelf	SHMT2 (-9936), NXPH4 (+2596)
cg05231308	-1.66906	0.37468	8.40423e-06	0.0372098	chr2	27531163	UCN	Island	UCN (+149)
cg16021126	-1.14767	0.257653	8.41641e-06	0.0372098	chr13	44947611	SERP2	Island	SERP2 (-366)
cg26224169	-1.69051	0.379608	8.4555e-06	0.0372098	chr8	67343584	ADHFE1	N_Shore	ADHFE1 (-1136)
cg02161940	-0.944049	0.212074	8.52649e-06	0.0373027	chr3	16459007	RFTN1	OpenSea	RFTN1 (+96205), OXNAD1 (+152302)
cg15482003	-1.31474	0.295676	8.72596e-06	0.0376361	chr16	2039745	SYNGR3	N_Shore	SYNGR3 (-200)
cg14876940	0.812818	0.182821	8.74913e-06	0.0376361	chr8	37758254	RAB11FIP1;RAB11FIP1	S_Shore	RAB11FIP1 (-1283)
cg03393607	-1.27122	0.285992	8.79199e-06	0.0376361	chr2	100723417	AFF3;AFF3	S_Shelf	AFF3 (-1373)
cg24626003	-3.17095	0.713433	8.80393e-06	0.0376361	chr11	6502573	ARFIP2;FXC1;ARFIP2	Island	TIMM10B (-103), ARFIP2 (-32)
cg19813207	-1.03522	0.233159	8.99745e-06	0.03806	chr17	72292069	DNAI2;DNAI2	OpenSea	KIF19 (-30281), DNAI2 (+14419)
cg19590598	-1.61656	0.364107	9.00483e-06	0.03806	chr2	127782813		Island	BIN1 (+82117), GYPC (+369305)
cg09930046	-0.82958	0.186914	9.06714e-06	0.0381081	chr19	840737	PRTN3	N_Shelf	PRTN3 (-225)
cg13844237	1.76679	0.399085	9.55145e-06	0.0399193	chr9	128284824	MAPKAP1;MAPKAP1;MAPKAP1;MAPKAP1;MAPKAP1;MAPKAP1	OpenSea	MAPKAP1 (+184688), GAPVD1 (+260714)
cg24292594	-1.2108	0.273956	9.88362e-06	0.0410781	chr19	51152922	C19orf81	OpenSea	SYT3 (-11621), SHANK1 (+67272)
cg12621411	-3.74557	0.848523	1.01374e-05	0.0418999	chr11	121065827		OpenSea	SC5D (-97334), TECTA (+93946)
cg14879089	2.04932	0.464724	1.0349e-05	0.0425397	chr4	5828736	CRMP1;CRMP1;CRMP1;CRMP1	OpenSea	CRMP1 (+66048), EVC (+115813)
cg13263950	-1.68083	0.381401	1.04809e-05	0.0427406	chr1	36039396	TFAP2E	Island	TFAP2E (+426)
cg22624022	1.82511	0.414234	1.05308e-05	0.0427406	chr7	55001134		Island	SEC61G (-173468), EGFR (-85659)
cg21099709	-1.14933	0.26097	1.06244e-05	0.0427406	chr16	30710499	LOC730183;SRCAP;SRCAP	S_Shore	SRCAP (+38)
cg05366813	-1.07858	0.244908	1.06264e-05	0.0427406	chr7	30723147	CRHR2;CRHR2;CRHR2;CRHR2;CRHR2	S_Shore	CRHR2 (+16571), GARS (+88851)
cg13108341	4.37681	0.994759	1.08314e-05	0.043332	chr17	11608711	DNAH9	OpenSea	DNAH9 (+106964), ZNF18 (+291977)
cg14430115	1.44718	0.32933	1.11118e-05	0.0441613	chr2	54198660	PSME4	S_Shore	PSME4 (-684)
cg22116708	1.22003	0.277693	1.11567e-05	0.0441613	chr8	18067674	NAT1;NAT1;NAT1;NAT1;NAT1;NAT1;NAT1;NAT1;NAT1;NAT1;NAT1;NAT1;NAT1;NAT1;NAT1;NAT1	OpenSea	NAT1 (+57)
cg26683252	-1.28848	0.29371	1.14977e-05	0.0452378	chr17	54802123		OpenSea	C17orf67 (+109133), NOG (+131064)
cg19631781	-1.21222	0.276428	1.15832e-05	0.0452378	chr18	41826170		OpenSea	SYT4 (-968556), SETBP1 (-434692)
cg07620167	-2.33849	0.533408	1.1649e-05	0.0452378	chr9	140128686	SLC34A3	Island	TUBB4B (-6978), SLC34A3 (+3478)
cg13860688	-1.6373	0.373502	1.16706e-05	0.0452378	chr20	37650491	DHX35;DHX35;DHX35;DHX35;DHX35;DHX35	OpenSea	DHX35 (+59514)
cg25988219	-0.896433	0.204681	1.18861e-05	0.0457465	chr20	3024646	GNRH2;GNRH2;GNRH2;GNRH2	N_Shore	MRPS26 (-1944), GNRH2 (+379)
cg05281645	1.89733	0.433282	1.19241e-05	0.0457465	chr17	33673036		OpenSea	SLFN11 (+27602), SLFN5 (+102982)
cg01879056	1.84438	0.42142	1.20561e-05	0.0460168	chr10	133857567		OpenSea	BNIP3 (-62133), JAKMIP3 (-60607)
cg20871964	-2.5393	0.580711	1.22697e-05	0.0465944	chr2	234844925	TRPM8	N_Shelf	SPP2 (-114417), TRPM8 (+18883)
cg26452226	0.905285	0.207096	1.23487e-05	0.0466576	chr10	3025482		OpenSea	PFKP (-84229)
cg06682010	-1.31395	0.300758	1.24931e-05	0.0467056	chr2	10574257		S_Shore	ODC1 (+14372), HPCAL1 (+130432)
cg17598128	-1.57353	0.360248	1.2544e-05	0.0467056	chr3	119043545	ARHGAP31	S_Shore	ARHGAP31 (+30326), TMEM39A (+138983)
cg08808795	1.90915	0.437193	1.26057e-05	0.0467056	chr10	13740527	FRMD4A	OpenSea	PRPF18 (+111601), FRMD4A (+632355)
cg00051200	-1.75481	0.401858	1.26111e-05	0.0467056	chr22	43637194	SCUBE1	OpenSea	TTLL12 (-54056), SCUBE1 (+102199)
cg01677601	1.18144	0.2707	1.27485e-05	0.0469819	chr11	12399777	PARVA	Island	TEAD1 (-366810), PARVA (+1046)
cg26708596	-1.67218	0.383544	1.30179e-05	0.0476978	chr8	49577641	LOC101929268	OpenSea	EFCAB1 (+70149), UBE2V2 (+656682)
cg05701192	2.71209	0.622192	1.30703e-05	0.0476978	chr10	21388541	NEBL;NEBL	OpenSea	MLLT10 (-434730), NEBL (-202011)
cg15036595	-1.47722	0.339007	1.31555e-05	0.0477717	chr11	125818934		OpenSea	DDX25 (+44677), CDON (+114252)
cg14080585	-1.71234	0.393058	1.32183e-05	0.0477717	chr20	60639721	TAF4	Island	TAF4 (+1144), CDH4 (+812240)
cg19917412	-2.55381	0.586437	1.332e-05	0.0478056	chr11	64815189	NAALADL1	Island	SAC3D1 (+6814), NAALADL1 (+10831)
cg22575179	-1.37628	0.316111	1.33807e-05	0.0478056	chr17	47325413	FLJ40194	OpenSea	PHOSPHO1 (-17286), ZNF652 (+114421)
cg26265835	-1.50032	0.344651	1.34194e-05	0.0478056	chr5	180467077	BTNL9;BTNL9	OpenSea	BTNL9 (-147)
cg05672337	-1.92364	0.442307	1.36698e-05	0.0484671	chr12	86580421	MGAT4C	OpenSea	MGAT4C (+69623), NTS (+312347)
cg12528214	-1.16554	0.268366	1.4048e-05	0.0495047	chr17	34110924	MMP28;MMP28;MMP28;MMP28	OpenSea	GAS2L2 (-31028), MMP28 (+11786)
cg01700248	1.0914	0.251337	1.40948e-05	0.0495047	chr9	92074357	SEMA4D;SEMA4D	OpenSea	GADD45G (-145570), SEMA4D (-40610)
cg24335984	-0.880991	0.202935	1.41674e-05	0.0495272	chr3	50361554	HYAL2	S_Shore	HYAL2 (-1342)
ch.11.102211250F	2.38501	0.549579	1.4267e-05	0.0496434	chr11	102706040		OpenSea	MMP1 (-37150), MMP3 (+8493)
