# Supplementary material for: Sex-specific DNA methylation associations with circulating urate levels and BCG-induced urate changes
Source: Commun Med (Lond). 2025 Jul 31;5:321. doi: 10.1038/s43856-025-01044-w (PMC12313909; doi:10.1038/s43856-025-01044-w)
Supplement: Supplementary file 6 — supplementary data 3 [file 43856_2025_1044_MOESM6_ESM.xlsx]

## Sheet: Supp Data 3
Supplementary Data 3: Baseline urate-associated CpG in females that reached epigenome-wide significance with FDR adjusted P below 0.05
probeID	BETA	SE	P_VAL	padj	chr_hg19	pos_hg19	UCSC_RefGene_Name	Relation_to_Island	Gene (distance to TSS) (Annotation with Great tool)
cg00864618	-1.83209	0.355882	2.63233e-07	0.0395529	chr8	141518479		N_Shelf	CHRAC1 (-2,917)
cg03791307	3.07723	0.517023	2.65172e-09	0.00199222	chr2	198299216	SF3B1;SF3B1;SF3B1	N_Shore	SF3B1 (+598)
cg14294217	-1.66375	0.32227	2.43552e-07	0.0395529	chr16	49707711	ZNF423;ZNF423	OpenSea	ZNF423 (+148,938), C16orf78 (+299,978)
cg17844602	-2.07252	0.378947	4.52162e-08	0.0169853	chr18	12411141	SLMO1;SLMO1	S_Shelf	SLMO1 (+3,247), SPIRE1 (+246,991)
cg26671583	1.21424	0.227557	9.50262e-08	0.0237974	chr11	57435019	ZDHHC5	S_Shore	ZDHHC5 (-348)
