# Supplementary material for: Sex-specific DNA methylation associations with circulating urate levels and BCG-induced urate changes
Source: Commun Med (Lond). 2025 Jul 31;5:321. doi: 10.1038/s43856-025-01044-w (PMC12313909; doi:10.1038/s43856-025-01044-w)
Supplement: Supplementary file 7 — supplementary data 4 [file 43856_2025_1044_MOESM7_ESM.xlsx]

## Sheet: Supp Data 4
Supplementary Data 4: eQTM of the urate-associated CpG sites identified in males
CpG_Name	Cpg_Chr	CpG_ChrPos	ProbeName	ProbeChr	ProbeCenterChrPos	CisTrans	OverallZScore	HGNCName	PValue	FDR
cg02725398	3	9988096	ENSG00000163703	3	9975506	cis	-23.3039	CRELD1	4.04e-120	0
cg19917412	11	64815141	ENSG00000168060	11	64826021	cis	-6.70979	NAALADL1	1.95e-11	0
cg09050670	16	1521617	ENSG00000103249	16	1525581	cis	-5.01273	CLCN7	5.37e-07	0.000151
cg05231308	2	27531163	ENSG00000163794	2	27531313	cis	4.78894	UCN	1.68e-06	0.000546
cg07620167	9	140128638	ENSG00000188986	9	140149625	cis	4.16905	NELFB	3.06e-05	0.007278
cg07620167	9	140128638	ENSG00000188566	9	140100147	cis	3.91724	NDOR1	8.95e-05	0.0185196
cg26062856	15	26109425	ENSG00000206190	15	26110317	cis	-3.89164	ATP10A	9.96e-05	0.0202414
cg08342194	6	31683027	ENSG00000204428	6	31651817	cis	-3.81021	LY6G5C	0.0001389	0.0263134
cg09930046	19	840689	ENSG00000172232	19	825097	cis	3.6503	AZU1	0.0002618	0.044485
