# Supplementary material for: Sex-specific DNA methylation associations with circulating urate levels and BCG-induced urate changes
Source: Commun Med (Lond). 2025 Jul 31;5:321. doi: 10.1038/s43856-025-01044-w (PMC12313909; doi:10.1038/s43856-025-01044-w)
Supplement: Supplementary file 8 — supplementary data 5 [file 43856_2025_1044_MOESM8_ESM.xlsx]

## Sheet: Supp Data 5
Supplementary Data 5: Urate-associated CpG sites (from males) in discovery cohort and replication cohorts
	BCG				NAS						500FG							Meta-analysis of 500FG and NAS
probeID	bcg_beta	bcg_se	bcg_pval	bcg_padj	nas_beta	nas_se	nas_pval	nas_padj	bcg_nas_comparison (same: same effect direction, diff: different effect direction)	bcg_nas_nominalp (sig: P < 0.05, no: P > 0.05)	500fg_probeID	500fg_beta	500fg_se	500fg_pval	500fg_padj	bcg_500fg_comparison (same: same effect direction, diff: different effect direction)	bcg_500fg_nominalp (sig: P < 0.05, no: P > 0.05)	Effect	StdErr	P-value	Direction	bcg_meta (same: Effect, Direction are consistent with the bcg cohort, diff: different effect direction of either Effect or Direction with discovery cohort)	bcg_meta_nominalp (sig: P < 0.05, no: P > 0.05)	meta_padj
cg17828057	-3.88858	0.629123	6.37157e-10	0.000476665	2.2156e-05	0.00174688	0.989884	0.989884	diff	no
cg10115985	-2.0443	0.346477	3.62942e-09	0.00104153
cg08601457	2.07968	0.353864	4.17665e-09	0.00104153	-0.000858951	0.000511067	0.0932357	0.52172	diff	no	cg08601457_BC21	0.114315	0.127922	0.371521	0.833262	same	no	-0.0009	0.0005	0.09352	+-	diff	no	0.405846
cg14914220	2.85683	0.491545	6.17538e-09	0.00115497	0.000196465	0.000413322	0.6347	0.989884	same	no	cg14914220_TC21	-0.0729246	0.0991983	0.462255	0.846945	diff	no	0.0002	0.0004	0.6367	-+	diff	no	0.957173
cg04233669	2.58572	0.451326	1.00936e-08	0.00151023	-0.000499762	0.00244584	0.838149	0.989884	diff	no
cg15994304	4.27433	0.759253	1.80577e-08	0.00225153							cg15994304_TC21	0.0510212	0.140703	0.716891	0.945276	same	no
cg20005968	1.58385	0.284261	2.52111e-08	0.00269439							cg20005968_TC21	0.12008	0.0870643	0.167828	0.681802	same	no
cg00795900	-3.40492	0.619708	3.92046e-08	0.00366618	0.00010944	0.00115565	0.924578	0.989884	diff	no
cg18400281	1.97463	0.361129	4.55298e-08	0.0037846	0.00142184	0.000856986	0.0975178	0.52172	same	no	cg18400281_TC21	0.0273597	0.0994393	0.783209	0.960539	same	no	0.0014	0.0009	0.09663	++	same	no	0.405846
cg02371824	-2.21373	0.40855	6.00995e-08	0.00428397							cg02371824_TC21	0.370853	0.136729	0.00668118	0.173711	diff	no
cg21003249	1.095	0.20284	6.72563e-08	0.00428397	-0.000188899	0.000299727	0.528737	0.989884	diff	no	cg21003249_TC21	-0.0106895	0.103154	0.917466	0.969267	diff	no	-0.0002	0.0003	0.5283	--	diff	no	0.925419
cg07388700	-1.28315	0.238001	6.99231e-08	0.00428397	-0.00256953	0.00145723	0.0782598	0.482526	same	no	cg07388700_TC11	0.0453435	0.131106	0.729452	0.945276	diff	no	-0.0026	0.0015	0.07852	+-	diff	no	0.387983
cg14569988	1.96485	0.365959	7.91532e-08	0.00428397
cg17326451	1.89558	0.353208	8.01693e-08	0.00428397	-0.00456969	0.00223001	0.04079	0.396775	diff	no	cg17326451_BC21	0.107599	0.105408	0.307355	0.786841	same	no	-0.0045	0.0022	0.04265	+-	diff	no	0.31689
cg15172529	7.51322	1.4045	8.8241e-08	0.00434848	-9.35138e-05	0.000224181	0.676719	0.989884	diff	no	cg15172529_TC21	0.336007	0.334675	0.315387	0.786841	same	no	-0.0001	0.0002	0.6771	+-	diff	no	0.957173
cg00528779	2.9358	0.549787	9.30016e-08	0.00434848	-0.00088661	0.000443588	0.0460083	0.41024	diff	no	cg00528779_BC21	-0.135275	0.132086	0.305766	0.786841	diff	no	-0.0009	0.0004	0.04527	--	diff	no	0.31689
cg18400331	2.30828	0.434401	1.07412e-07	0.00472683							cg18400331_TC21	-0.305282	0.0793047	0.000118366	0.0153876	diff	no
cg20348932	0.923797	0.174655	1.22812e-07	0.00510428
cg26731327	-2.47849	0.470851	1.41071e-07	0.00519131	0.000195426	0.000164467	0.235117	0.776676	diff	no
cg00402381	-2.23957	0.425713	1.43458e-07	0.00519131	-0.00334159	0.00189073	0.0775755	0.482526	same	no
cg09263024	-1.34994	0.257033	1.50446e-07	0.00519131	0.00049698	0.00148588	0.738119	0.989884	diff	no
cg10400227	2.07861	0.396066	1.53632e-07	0.00519131
cg18932116	-2.11321	0.403199	1.59602e-07	0.00519131
cg24604013	1.63822	0.314142	1.83931e-07	0.00573338	0.00146125	0.00064675	0.0241532	0.396775	same	sig	cg24604013_BC11	-0.0232171	0.184076	0.89963	0.969267	diff	no	0.0015	0.0006	0.02389	-+	diff	no	0.31689
cg17347335	-2.63537	0.508122	2.14293e-07	0.0064126	0.000919185	0.0019655	0.640162	0.989884	diff	no	cg17347335_TC21	-0.0576694	0.113393	0.611046	0.913057	same	no	0.0009	0.002	0.6464	-+	diff	no	0.957173
cg01614101	3.42287	0.661975	2.33225e-07	0.00669406	0.000189778	0.000230242	0.410067	0.975049	same	no
cg02161737	-2.57406	0.499599	2.57375e-07	0.00669406
cg12054981	-3.21258	0.624224	2.6536e-07	0.00669406	0.00113674	0.00233705	0.626822	0.989884	diff	no
cg15842218	-1.82203	0.354115	2.67071e-07	0.00669406	-0.00326369	0.00185969	0.0796741	0.482526	same	no	cg15842218_TC21	0.0436392	0.135255	0.746964	0.945276	diff	no	-0.0033	0.0019	0.08006	+-	diff	no	0.387983
cg22043745	-1.44216	0.280509	2.72971e-07	0.00669406
cg00791024	1.36188	0.265349	2.86056e-07	0.00669406	0.000198924	0.000316181	0.529448	0.989884	same	no
cg27124856	-1.27949	0.249306	2.86334e-07	0.00669406							cg27124856_TC21	-0.142774	0.143804	0.320789	0.786841	same	no
cg07446248	2.54646	0.49695	2.98846e-07	0.00676631							cg07446248_TC21	-0.0260693	0.163435	0.873268	0.969267	diff	no
cg23905620	-1.78673	0.349054	3.07513e-07	0.00676631
cg21797793	1.37386	0.269044	3.28247e-07	0.00701615
cg21848924	1.39085	0.273501	3.6696e-07	0.00759708							cg21848924_BC11	-0.0698694	0.104915	0.505435	0.865753	diff	no
cg12187687	-2.27926	0.448703	3.78098e-07	0.00759708	-0.00269327	0.00221135	0.223627	0.771875	same	no
cg04288961	-2.28941	0.451045	3.8589e-07	0.00759708
cg11207533	-2.9534	0.583287	4.11904e-07	0.00785255							cg11207533_BC21	0.0732325	0.110145	0.506132	0.865753	diff	no
cg24204740	1.03403	0.204364	4.1986e-07	0.00785255	0.000115136	0.000174111	0.50864	0.989884	same	no	cg24204740_TC21	-0.0361975	0.114068	0.750992	0.945276	diff	no	0.0001	0.0002	0.5087	-+	diff	no	0.925419
cg07967498	-1.9569	0.387519	4.42237e-07	0.00801454	-0.000318771	0.000308914	0.302454	0.829809	same	no	cg07967498_BC21	0.0994582	0.115302	0.388363	0.845506	diff	no	-0.0003	0.0003	0.3032	+-	diff	no	0.734677
cg14727987	-2.00044	0.396401	4.49947e-07	0.00801454	0.000341921	0.00241769	0.887572	0.989884	diff	no	cg14727987_TC21	0.033987	0.180961	0.851023	0.969267	diff	no	0.0003	0.0024	0.8856	++	diff	no	0.957173
cg23484899	-1.5246	0.30274	4.75325e-07	0.00826968	-0.00393229	0.00186729	0.035545	0.396775	same	sig	cg23484899_TC21	0.0658241	0.104441	0.528531	0.892325	diff	no	-0.0039	0.0019	0.03624	+-	diff	no	0.31689
cg19554328	-1.47126	0.293974	5.5941e-07	0.00921639							cg19554328_BC21	-0.0532182	0.0531594	0.316775	0.786841	same	no
cg24846343	2.27147	0.453972	5.62825e-07	0.00921639	0.00354919	0.00110922	0.00143327	0.15336	same	sig	cg24846343_TC21	0.0340867	0.10499	0.745433	0.945276	same	no	0.0036	0.0011	0.00136	++	same	sig	0.08568
cg19554565	1.21518	0.242927	5.66698e-07	0.00921639	-2.96124e-05	8.78175e-05	0.73606	0.989884	diff	no
cg15312110	2.27301	0.45818	7.01495e-07	0.0111303							cg15312110_BC21	0.214371	0.118411	0.0702337	0.410827	same	no
cg06522288	1.4231	0.287061	7.1414e-07	0.0111303	-0.000627742	0.000437942	0.152166	0.740079	diff	no	cg06522288_BC11	0.0686482	0.0580541	0.237012	0.786841	same	no	-0.0006	0.0004	0.1543	+-	diff	no	0.571818
cg11435153	-1.51284	0.305686	7.46021e-07	0.0113899							cg11435153_BC21	0.00524829	0.092311	0.954661	0.969267	diff	no
cg02643677	-2.56183	0.518083	7.62131e-07	0.0114032	-0.000331597	0.00057828	0.566541	0.989884	same	no
cg24585372	-1.54099	0.312477	8.15921e-07	0.0119686							cg24585372_TC21	-0.053048	0.0791618	0.50278	0.865753	same	no
cg09579623	1.82482	0.371072	8.75666e-07	0.012598	-4.69504e-05	0.000202001	0.816272	0.989884	diff	no
cg00764668	-1.21432	0.247201	9.00135e-07	0.0127057	-0.00178479	0.00126736	0.15946	0.741836	same	no	cg00764668_TC21	-0.1832	0.0537023	0.00064628	0.0420082	same	sig	-0.0019	0.0013	0.1367	--	same	no	0.538256
cg01291856	-0.628062	0.127966	9.19906e-07	0.0127443	-0.000808163	0.000660734	0.221674	0.771875	same	no
cg13693278	-1.49464	0.304922	9.50128e-07	0.012856
cg09557342	-1.15267	0.235277	9.62336e-07	0.012856	-1.83094e-05	0.000132799	0.890378	0.989884	same	no
cg06099431	-5.58364	1.14065	9.8234e-07	0.012893	0.000104642	0.00207812	0.959854	0.989884	diff	no
cg26564960	1.51653	0.310298	1.02207e-06	0.0131832	2.65139e-05	0.000985799	0.97855	0.989884	same	no	cg26564960_TC21	0.0644328	0.0711781	0.365342	0.833262	same	no	0	0.001	0.9685	++	diff	no	0.9687
cg00033450	5.116	1.0492	1.08218e-06	0.0137219							cg00033450_TC21	-0.533297	0.35404	0.131986	0.61279	diff	no
cg04607521	-1.69572	0.349236	1.20085e-06	0.0149728	-7.38286e-05	0.000279433	0.791693	0.989884	same	no	cg04607521_BC21	-0.191149	0.105977	0.0712803	0.410827	same	no	-0.0001	0.0003	0.788	--	same	no	0.957173
cg04105350	2.68195	0.554022	1.29269e-06	0.0158537	-5.37889e-05	0.000128778	0.676295	0.989884	diff	no
cg17024258	-2.03763	0.421879	1.36615e-06	0.0164844	7.06682e-05	0.000612753	0.908215	0.989884	diff	no
cg21594924	2.55779	0.530583	1.43043e-06	0.0169861							cg21594924_BC21	0.0404794	0.237001	0.864382	0.969267	same	no
cg13465645	-2.12438	0.441617	1.5059e-06	0.0176029	-2.66771e-05	7.08377e-05	0.706581	0.989884	same	no
cg02628895	0.944104	0.196607	1.57095e-06	0.0179918							cg02628895_BC21	0.0277493	0.0764134	0.716495	0.945276	same	no
cg00981472	-1.31059	0.273267	1.61872e-06	0.0179918	-1.9791e-05	5.9801e-05	0.740776	0.989884	same	no
cg08263800	-2.25099	0.469536	1.63431e-06	0.0179918							cg08263800_TC21	0.22964	0.0950284	0.0156688	0.217826	diff	no
cg01278701	2.00298	0.417973	1.65032e-06	0.0179918
cg15331007	-1.54366	0.3222	1.65942e-06	0.0179918
cg10724947	1.38665	0.290197	1.76767e-06	0.0188916	9.28416e-05	0.000125429	0.459419	0.989884	same	no	cg10724947_TC21	0.0607882	0.111674	0.586211	0.907232	same	no	0.0001	0.0001	0.4588	++	same	no	0.890591
cg16957993	-2.23654	0.469058	1.85913e-06	0.0194165	0.000252149	0.00142326	0.859428	0.989884	diff	no
cg16048920	-1.04093	0.218423	1.88219e-06	0.0194165							cg16048920_BC21	0.0253231	0.0597467	0.671681	0.934668	diff	no
cg05796825	-2.65697	0.557678	1.89465e-06	0.0194165							cg05796825_TC21	-0.072959	0.123776	0.555562	0.907232	same	no
cg26470766	1.63961	0.3445	1.9419e-06	0.0196319							cg26470766_TC21	0.0817333	0.0757142	0.280366	0.786841	same	no
cg01798062	1.68891	0.355775	2.06326e-06	0.0202948
cg04105737	1.14929	0.24215	2.07278e-06	0.0202948							cg04105737_BC21	-0.0910797	0.0640038	0.154726	0.64885	diff	no
cg02554691	-1.56755	0.330384	2.08886e-06	0.0202948
cg13916989	-1.22601	0.258803	2.16674e-06	0.0207816	0.000307814	0.000239385	0.198897	0.771875	diff	no	cg13916989_BC21	-0.0629707	0.131797	0.632803	0.914049	same	no	0.0003	0.0002	0.1988	-+	diff	no	0.6357
cg26843278	-1.41512	0.299053	2.22309e-06	0.0210522	0.00110897	0.000411378	0.0071846	0.256251	diff	no	cg26843278_TC21	-0.0307584	0.0875241	0.725268	0.945276	same	no	0.0011	0.0004	0.007059	-+	diff	no	0.222358
cg26960562	1.35921	0.287421	2.25639e-06	0.0211004	0.00179827	0.000841065	0.0328345	0.396775	same	sig
cg01815529	2.28612	0.485383	2.47793e-06	0.0228267	-0.000233182	0.000655745	0.722243	0.989884	diff	no
cg02260576	1.22942	0.261137	2.50202e-06	0.0228267							cg02260576_BC21	-0.128062	0.0786604	0.103517	0.538289	diff	no
cg01590948	-1.2616	0.26848	2.61384e-06	0.0235595	-0.00104807	0.000941725	0.266097	0.807044	same	no	cg01590948_TC11	0.0544071	0.0537347	0.311293	0.786841	diff	no	-0.001	0.0009	0.2735	+-	diff	no	0.717938
cg02919526	-1.03391	0.22035	2.70398e-06	0.023916
cg07833104	-0.902742	0.192437	2.71732e-06	0.023916	0.000727134	0.000934686	0.436853	0.989884	diff	no	cg07833104_TC21	-0.0481296	0.0585762	0.411271	0.845506	same	no	0.0007	0.0009	0.4444	-+	diff	no	0.890591
cg05288192	-0.912969	0.195327	2.95311e-06	0.0243945							cg05288192_TC21	-0.0138785	0.0818712	0.86539	0.969267	same	no
cg14340422	-1.38396	0.296096	2.95352e-06	0.0243945							cg14340422_TC21	0.0436271	0.0799911	0.585478	0.907232	diff	no
cg20773211	2.90525	0.6216	2.95644e-06	0.0243945	4.6954e-06	8.94891e-05	0.958169	0.989884	same	no
cg02926035	-1.96612	0.42071	2.9633e-06	0.0243945	6.76261e-06	0.000160637	0.966431	0.989884	diff	no
cg12815987	-0.996264	0.213185	2.96479e-06	0.0243945	0.000957608	0.000428029	0.025564	0.396775	diff	no	cg12815987_TC21	0.0905606	0.181963	0.618704	0.913995	diff	no	0.001	0.0004	0.02519	++	diff	no	0.31689
cg26353694	-1.48592	0.317975	2.96734e-06	0.0243945	0.000317773	0.0003336	0.341123	0.890248	diff	no	cg26353694_TC21	-0.00319538	0.0667353	0.961811	0.969267	same	no	0.0003	0.0003	0.3409	-+	diff	no	0.795433
cg16050357	-1.31743	0.282938	3.21987e-06	0.0261829	0.000103767	0.000509172	0.838569	0.989884	diff	no	cg16050357_TC21	-0.143827	0.100018	0.150432	0.64885	same	no	0.0001	0.0005	0.8442	-+	diff	no	0.957173
cg02369313	0.938609	0.201697	3.2624e-06	0.0262434	1.22412e-05	5.66565e-05	0.829	0.989884	same	no	cg02369313_BC21	-0.0195824	0.107283	0.855166	0.969267	diff	no	0	0.0001	0.829	-+	diff	no	0.957173
cg26769700	0.957389	0.206114	3.40168e-06	0.0267324	0.00104649	0.00120076	0.383746	0.954903	same	no	cg26769700_TC11	-0.0158361	0.0624952	0.799961	0.962916	diff	no	0.001	0.0012	0.3862	-+	diff	no	0.838986
cg13617202	-0.914909	0.19702	3.42177e-06	0.0267324							cg13617202_BC21	-0.0683514	0.0468957	0.144973	0.64885	same	no
cg24813021	-1.26279	0.271964	3.43038e-06	0.0267324
cg21954572	1.27147	0.274366	3.58288e-06	0.0274817
cg15960407	1.67978	0.362664	3.62522e-06	0.0274817							cg15960407_TC21	0.164001	0.0712904	0.0214223	0.223965	same	sig
cg27396102	1.98215	0.428006	3.63674e-06	0.0274817							cg27396102_BC21	0.294589	0.183469	0.108349	0.541744	same	no
cg18285280	-0.896957	0.194241	3.87941e-06	0.0287226	-6.18388e-05	0.000360895	0.863996	0.989884	same	no	cg18285280_BC21	0.0203526	0.0701163	0.77161	0.955326	diff	no	-0.0001	0.0004	0.8651	+-	diff	no	0.957173
cg03985181	1.5714	0.340371	3.89846e-06	0.0287226
cg22992573	-2.18765	0.473949	3.91613e-06	0.0287226	5.5499e-06	0.000374068	0.988167	0.989884	diff	no
cg24577485	1.56075	0.338421	3.99062e-06	0.0289848							cg24577485_BC21	-0.0686798	0.116124	0.55423	0.907232	diff	no
cg12546556	-1.87842	0.408359	4.22666e-06	0.029804							cg12546556_TC21	0.0876764	0.125924	0.486263	0.865753	diff	no
cg20464072	0.954363	0.207508	4.24176e-06	0.029804	0.00035259	0.000269496	0.191166	0.771875	same	no
cg19323066	-1.56807	0.340975	4.24931e-06	0.029804							cg19323066_BC21	0.111225	0.104285	0.286177	0.786841	diff	no
cg02725398	-4.25092	0.924486	4.26277e-06	0.029804	-0.0053012	0.00214423	0.0136429	0.364947	same	sig	cg02725398_TC21	0.212524	0.261451	0.416296	0.845506	diff	no	-0.0053	0.0021	0.01368	+-	diff	no	0.28728
cg08536228	1.73411	0.377373	4.323e-06	0.0299453	-9.01836e-05	0.00052588	0.863884	0.989884	diff	no	cg08536228_TC11	0.130566	0.0724739	0.071615	0.410827	same	no	-0.0001	0.0005	0.8741	+-	diff	no	0.957173
cg22495165	-1.36752	0.297831	4.39886e-06	0.0300795							cg22495165_BC21	-0.0345644	0.0982209	0.72491	0.945276	same	no
cg02573238	2.14911	0.46817	4.42279e-06	0.0300795
cg00400263	2.28347	0.498008	4.5353e-06	0.0303855	-2.70312e-05	0.000328974	0.934535	0.989884	diff	no	cg00400263_BC21	-0.0949392	0.118871	0.424479	0.845506	diff	no	0	0.0003	0.9328	--	diff	no	0.963384
cg27102141	1.88632	0.411709	4.61273e-06	0.0303855	-0.000731599	0.00382042	0.848187	0.989884	diff	no
cg07457613	1.60016	0.349635	4.72498e-06	0.0303855
cg14320530	1.88784	0.412624	4.75714e-06	0.0303855	0.00184751	0.00290891	0.525541	0.989884	same	no
cg23409774	2.996	0.654952	4.77624e-06	0.0303855	-2.33735e-05	0.000161238	0.88478	0.989884	diff	no	cg23409774_TC11	0.012447	0.220921	0.95507	0.969267	same	no	0	0.0002	0.8848	+-	diff	no	0.957173
cg09889154	-1.1495	0.251362	4.80616e-06	0.0303855	-0.00174784	0.00163255	0.284683	0.807044	same	no
cg02031577	1.5183	0.332087	4.83079e-06	0.0303855							cg02031577_BC21	0.100593	0.120281	0.402976	0.845506	same	no
cg17583667	-2.31341	0.50603	4.83797e-06	0.0303855							cg17583667_TC11	-0.0629679	0.130303	0.628923	0.914049	same	no
cg27630512	-1.30743	0.28599	4.84057e-06	0.0303855
cg11342415	2.01119	0.440072	4.87394e-06	0.0303855	-9.00032e-06	5.27351e-05	0.864529	0.989884	diff	no	cg11342415_TC11	0.0137199	0.172499	0.936606	0.969267	same	no	0	0.0001	0.8645	+-	diff	no	0.957173
cg09803177	-1.62668	0.356106	4.92502e-06	0.0304501	-2.65835e-05	0.000206098	0.897405	0.989884	same	no	cg09803177_BC21	-0.0315121	0.0740613	0.670482	0.934668	same	no	0	0.0002	0.8964	--	diff	no	0.957173
cg00127198	-1.72336	0.377657	5.03565e-06	0.0308789	0.000170863	0.000123649	0.167434	0.746476	diff	no
cg08342194	1.40314	0.307898	5.1849e-06	0.031334	-0.000764371	0.00153005	0.617521	0.989884	diff	no	cg08342194_TC21	-0.294207	0.149377	0.0488883	0.353082	diff	no	-0.0008	0.0015	0.6033	--	diff	no	0.957173
cg04663750	1.39857	0.307029	5.2338e-06	0.031334
cg26554385	-0.88485	0.19432	5.27424e-06	0.031334							cg26554385_TC21	-0.0398212	0.0417419	0.340091	0.803852	same	no
cg02291032	2.21435	0.486302	5.2774e-06	0.031334
cg15266268	-1.74737	0.384054	5.36977e-06	0.0313885							cg15266268_BC21	0.228723	0.111507	0.0402481	0.307779	diff	no
cg00728147	-1.59588	0.35076	5.37049e-06	0.0313885
cg05033529	-1.23277	0.271056	5.41465e-06	0.0314013	0.00212915	0.00115934	0.0666752	0.482526	diff	no	cg05033529_TC21	-0.0963283	0.173523	0.578805	0.907232	same	no	0.0021	0.0012	0.06684	-+	diff	no	0.387983
cg20392347	-1.90899	0.420258	5.56088e-06	0.0320012							cg20392347_BC21	-0.0630445	0.121847	0.604871	0.913057	same	no
cg27224699	-1.16827	0.257308	5.61597e-06	0.0320609
cg02742119	-1.30513	0.28767	5.70832e-06	0.0320609
cg01119135	0.874805	0.192856	5.73146e-06	0.0320609	-5.39336e-05	0.000671718	0.936026	0.989884	diff	no
cg01881064	-1.66519	0.367139	5.74445e-06	0.0320609							cg01881064_TC21	-0.0537811	0.0740029	0.467384	0.846945	same	no
cg22702259	1.46074	0.322235	5.8113e-06	0.0320609							cg22702259_TC21	0.153634	0.143502	0.284349	0.786841	same	no
cg11606775	-1.12687	0.248618	5.82838e-06	0.0320609
cg18423962	1.64884	0.364537	6.09391e-06	0.0328731	-6.57079e-05	7.71063e-05	0.394392	0.959089	diff	no
cg05484618	-1.37421	0.3039	6.12789e-06	0.0328731							cg05484618_BC21	0.00680969	0.0768847	0.929424	0.969267	diff	no
cg27340283	-1.32922	0.294037	6.16692e-06	0.0328731	5.60007e-05	0.000126503	0.658122	0.989884	diff	no
cg02551218	-3.23543	0.715849	6.19232e-06	0.0328731							cg02551218_BC21	0.258529	0.339588	0.446477	0.845506	diff	no
cg24340970	0.886566	0.19616	6.19575e-06	0.0328731	0.000154215	0.000719973	0.830454	0.989884	same	no	cg24340970_TC21	0.0598198	0.0789732	0.448769	0.845506	same	no	0.0002	0.0007	0.825	++	same	no	0.957173
cg03793582	-1.46342	0.324472	6.47755e-06	0.0336844
cg14239640	-1.13973	0.252712	6.48359e-06	0.0336844							cg14239640_BC21	-0.104932	0.108574	0.333819	0.803638	same	no
cg16539346	-1.63271	0.362023	6.48373e-06	0.0336844	-0.000357092	0.0013682	0.794169	0.989884	same	no	cg16539346_TC11	0.102462	0.0816643	0.209599	0.778512	diff	no	-0.0003	0.0014	0.8104	+-	diff	no	0.957173
cg26062856	-1.02971	0.228394	6.52958e-06	0.0336887	0.000216263	0.000678074	0.749865	0.989884	diff	no	cg26062856_TC21	-0.0851458	0.0781531	0.275945	0.786841	same	no	0.0002	0.0007	0.757	-+	diff	no	0.957173
cg11539756	-1.44284	0.320161	6.58774e-06	0.0337559							cg11539756_TC21	-0.130119	0.0963973	0.177073	0.69756	same	no
cg26124727	-1.25624	0.279164	6.79504e-06	0.0343552							cg26124727_BC21	0.057465	0.073235	0.432649	0.845506	diff	no
cg11128216	1.56173	0.347053	6.79653e-06	0.0343552	0.000327182	0.000306825	0.286614	0.807044	same	no	cg11128216_TC21	-0.0441586	0.142242	0.756221	0.945276	diff	no	0.0003	0.0003	0.2866	-+	diff	no	0.722232
cg26341642	-1.50984	0.335711	6.87747e-06	0.034531							cg26341642_TC21	-0.110718	0.131119	0.39844	0.845506	same	no
cg09050670	1.26625	0.281882	7.05163e-06	0.0349765	-0.000902561	0.000799588	0.25935	0.807044	diff	no	cg09050670_TC11	0.168703	0.093995	0.0726848	0.410827	same	no	-0.0009	0.0008	0.2655	+-	diff	no	0.717938
cg04414629	2.70461	0.602241	7.09218e-06	0.0349765	0.000272508	0.000342066	0.425911	0.989884	same	no	cg04414629_BC21	-0.0277285	0.120662	0.818244	0.969267	diff	no	0.0003	0.0003	0.426	-+	diff	no	0.890591
cg18639342	4.17157	0.929174	7.13765e-06	0.0349765	2.23496e-05	9.56985e-05	0.815405	0.989884	same	no	cg18639342_BC11	0.0303277	0.185278	0.869978	0.969267	same	no	0	0.0001	0.8153	++	diff	no	0.957173
cg00328147	-1.48217	0.330172	7.15321e-06	0.0349765							cg00328147_TC21	-0.058321	0.0805559	0.469077	0.846945	same	no
cg07509708	-2.37499	0.529354	7.23736e-06	0.0351582
cg09567485	-1.39462	0.311084	7.35611e-06	0.0355045	-5.65986e-05	5.74239e-05	0.324638	0.868407	same	no
cg05628049	1.02554	0.228975	7.50436e-06	0.0359878	0.00022894	0.000811425	0.77791	0.989884	same	no	cg05628049_TC21	0.0809018	0.102622	0.430493	0.845506	same	no	0.0002	0.0008	0.7731	++	same	no	0.957173
cg24774357	2.27978	0.509271	7.58598e-06	0.036008	0.000839808	0.000940673	0.372267	0.948394	same	no	cg24774357_TC21	0.273953	0.112812	0.0151651	0.217826	same	sig	0.0009	0.0009	0.3612	++	same	no	0.8127
cg04852518	-1.02407	0.228903	7.68378e-06	0.036008							cg04852518_TC21	0.11086	0.111117	0.318433	0.786841	diff	no
cg22383924	-1.04663	0.23398	7.70733e-06	0.036008	-0.0018693	0.000880302	0.0340449	0.396775	same	sig	cg22383924_TC21	-0.124936	0.0553984	0.0241194	0.223965	same	sig	-0.0019	0.0009	0.03085	--	same	sig	0.31689
cg16550324	-1.13597	0.254023	7.75281e-06	0.036008	-2.97657e-06	7.48903e-05	0.968307	0.989884	same	no	cg16550324_BC21	0.125091	0.140052	0.371763	0.833262	diff	no	0	0.0001	0.9687	+-	diff	no	0.9687
cg11151544	-0.925937	0.207071	7.76364e-06	0.036008	0.000953969	0.00126038	0.449355	0.989884	diff	no	cg11151544_TC21	-0.0461387	0.0452564	0.307968	0.786841	same	no	0.0009	0.0013	0.4665	-+	diff	no	0.890591
cg27265118	2.20349	0.492877	7.79736e-06	0.036008	-0.000114204	0.000105621	0.27993	0.807044	diff	no
cg18439323	1.77226	0.396615	7.87801e-06	0.0361573	1.77729e-05	5.33636e-05	0.739189	0.989884	same	no	cg18439323_TC21	0.183266	0.0878135	0.0368886	0.29972	same	sig	0	0.0001	0.7381	++	diff	no	0.957173
cg05427189	1.77462	0.397482	8.02011e-06	0.036585							cg05427189_TC21	0.00527165	0.106049	0.960354	0.969267	same	no
cg09473060	1.10254	0.247174	8.1734e-06	0.036958							cg09473060_TC11	-0.272007	0.10963	0.0130964	0.217826	diff	no
cg10487127	1.36064	0.305086	8.20068e-06	0.036958	1.62861e-05	5.15252e-05	0.752034	0.989884	same	no	cg10487127_BC21	-0.0423792	0.0975123	0.66385	0.934668	diff	no	0	0.0001	0.7521	-+	diff	no	0.957173
cg02675634	-1.65393	0.371057	8.29793e-06	0.0371723							cg02675634_TC21	-0.0264478	0.0632494	0.675837	0.934668	same	no
cg05231308	-1.66906	0.37468	8.40423e-06	0.0372098	-0.00222593	0.00177363	0.20986	0.771875	same	no	cg05231308_TC21	-0.0311616	0.121431	0.797473	0.962916	same	no	-0.0022	0.0018	0.2082	--	same	no	0.6357
cg16021126	-1.14767	0.257653	8.41641e-06	0.0372098	-0.00325111	0.00115005	0.00482457	0.256251	same	sig
cg26224169	-1.69051	0.379608	8.4555e-06	0.0372098
cg02161940	-0.944049	0.212074	8.52649e-06	0.0373027							cg02161940_BC21	-0.0525744	0.0684763	0.442621	0.845506	same	no
cg15482003	-1.31474	0.295676	8.72596e-06	0.0376361							cg15482003_BC11	0.00945767	0.107002	0.929569	0.969267	diff	no
cg14876940	0.812818	0.182821	8.74913e-06	0.0376361							cg14876940_BC21	-0.00322574	0.0667896	0.961479	0.969267	diff	no
cg03393607	-1.27122	0.285992	8.79199e-06	0.0376361	-2.92404e-05	0.000295541	0.921214	0.989884	same	no	cg03393607_BC21	-0.128538	0.114243	0.260537	0.786841	same	no	0	0.0003	0.9189	--	diff	no	0.963384
cg24626003	-3.17095	0.713433	8.80393e-06	0.0376361	-2.35289e-05	6.66597e-05	0.724211	0.989884	same	no
cg19813207	-1.03522	0.233159	8.99745e-06	0.03806							cg19813207_TC21	0.155055	0.0863752	0.0726316	0.410827	diff	no
cg19590598	-1.61656	0.364107	9.00483e-06	0.03806	-0.00237567	0.0018896	0.209053	0.771875	same	no	cg19590598_TC21	0.0573096	0.111841	0.608358	0.913057	diff	no	-0.0024	0.0019	0.2119	+-	diff	no	0.6357
cg09930046	-0.82958	0.186914	9.06714e-06	0.0381081	-0.00159704	0.000771546	0.038798	0.396775	same	sig
cg13844237	1.76679	0.399085	9.55145e-06	0.0399193	0.000697246	0.00115271	0.545442	0.989884	same	no	cg13844237_TC21	0.0190702	0.0898908	0.831991	0.969267	same	no	0.0007	0.0012	0.5435	++	same	no	0.925419
cg24292594	-1.2108	0.273956	9.88362e-06	0.0410781							cg24292594_TC21	0.159499	0.0707165	0.0241037	0.223965	diff	no
cg12621411	-3.74557	0.848523	1.01374e-05	0.0418999
cg14879089	2.04932	0.464724	1.0349e-05	0.0425397							cg14879089_BC21	0.0205838	0.121123	0.865057	0.969267	same	no
cg13263950	-1.68083	0.381401	1.04809e-05	0.0427406
cg22624022	1.82511	0.414234	1.05308e-05	0.0427406	0.000400549	0.000957138	0.675711	0.989884	same	no
cg21099709	-1.14933	0.26097	1.06244e-05	0.0427406							cg21099709_BC21	0.00960731	0.0663396	0.884853	0.969267	diff	no
cg05366813	-1.07858	0.244908	1.06264e-05	0.0427406
cg13108341	4.37681	0.994759	1.08314e-05	0.043332							cg13108341_BC21	-0.397125	0.173396	0.0220053	0.223965	diff	no
cg14430115	1.44718	0.32933	1.11118e-05	0.0441613	-0.000123762	9.24459e-05	0.181063	0.771875	diff	no	cg14430115_BC21	0.0760962	0.130049	0.558457	0.907232	same	no	-0.0001	0.0001	0.1808	+-	diff	no	0.6328
cg22116708	1.22003	0.277693	1.11567e-05	0.0441613							cg22116708_BC21	0.185589	0.0649302	0.00425936	0.138429	same	sig
cg26683252	-1.28848	0.29371	1.14977e-05	0.0452378	0.000115287	0.000407822	0.777493	0.989884	diff	no	cg26683252_TC11	0.076254	0.134855	0.571767	0.907232	diff	no	0.0001	0.0004	0.7761	++	diff	no	0.957173
cg19631781	-1.21222	0.276428	1.15832e-05	0.0452378							cg19631781_TC21	-0.13259	0.0998199	0.18408	0.703836	same	no
cg07620167	-2.33849	0.533408	1.1649e-05	0.0452378	0.00061269	0.00224742	0.78522	0.989884	diff	no	cg07620167_TC21	-0.400108	0.139777	0.00420358	0.138429	same	sig	0.0005	0.0022	0.8208	-+	diff	no	0.957173
cg13860688	-1.6373	0.373502	1.16706e-05	0.0452378
cg25988219	-0.896433	0.204681	1.18861e-05	0.0457465							cg25988219_TC21	-0.159107	0.0624182	0.0108016	0.217826	same	sig
cg05281645	1.89733	0.433282	1.19241e-05	0.0457465	8.72312e-05	0.000277867	0.753661	0.989884	same	no
cg01879056	1.84438	0.42142	1.20561e-05	0.0460168
cg20871964	-2.5393	0.580711	1.22697e-05	0.0465944	-5.69092e-05	0.000704402	0.93563	0.989884	same	no
cg26452226	0.905285	0.207096	1.23487e-05	0.0466576
cg06682010	-1.31395	0.300758	1.24931e-05	0.0467056							cg06682010_BC21	-0.0267934	0.0741029	0.717673	0.945276	same	no
cg17598128	-1.57353	0.360248	1.2544e-05	0.0467056							cg17598128_TC21	0.192083	0.0803015	0.0167558	0.217826	diff	no
cg08808795	1.90915	0.437193	1.26057e-05	0.0467056							cg08808795_BC21	-0.116297	0.114959	0.311713	0.786841	diff	no
cg00051200	-1.75481	0.401858	1.26111e-05	0.0467056
cg01677601	1.18144	0.2707	1.27485e-05	0.0469819	0.000530654	0.000292904	0.0704434	0.482526	same	no	cg01677601_TC21	0.141231	0.114751	0.218414	0.786841	same	no	0.0005	0.0003	0.06955	++	same	no	0.387983
cg26708596	-1.67218	0.383544	1.30179e-05	0.0476978							cg26708596_TC21	0.114011	0.10938	0.297251	0.786841	diff	no
cg05701192	2.71209	0.622192	1.30703e-05	0.0476978
cg15036595	-1.47722	0.339007	1.31555e-05	0.0477717							cg15036595_BC21	0.0103004	0.135567	0.939435	0.969267	diff	no
cg14080585	-1.71234	0.393058	1.32183e-05	0.0477717	-0.00210166	0.00128935	0.103513	0.527421	same	no
cg19917412	-2.55381	0.586437	1.332e-05	0.0478056	0.000853156	0.00133503	0.522981	0.989884	diff	no	cg19917412_TC21	-0.241759	0.143415	0.0918482	0.497511	same	no	0.0008	0.0013	0.5331	-+	diff	no	0.925419
cg22575179	-1.37628	0.316111	1.33807e-05	0.0478056
cg26265835	-1.50032	0.344651	1.34194e-05	0.0478056							cg26265835_TC21	0.206914	0.0959145	0.0309841	0.268529	diff	no
cg05672337	-1.92364	0.442307	1.36698e-05	0.0484671
cg12528214	-1.16554	0.268366	1.4048e-05	0.0495047							cg12528214_BC21	-0.0772151	0.0635088	0.224055	0.786841	same	no
cg01700248	1.0914	0.251337	1.40948e-05	0.0495047							cg01700248_BC21	-0.00240702	0.0637981	0.969904	0.969904	diff	no
cg24335984	-0.880991	0.202935	1.41674e-05	0.0495272	0.000555717	0.000472113	0.239536	0.776676	diff	no	cg24335984_BC21	-0.10264	0.0671053	0.126133	0.607305	same	no	0.0006	0.0005	0.2435	-+	diff	no	0.697295
ch.11.102211250F	2.38501	0.549579	1.4267e-05	0.0496434	-0.000625888	0.000358398	0.0811726	0.482526	diff	no
