# Supplementary material for: Sex-specific DNA methylation associations with circulating urate levels and BCG-induced urate changes
Source: Commun Med (Lond). 2025 Jul 31;5:321. doi: 10.1038/s43856-025-01044-w (PMC12313909; doi:10.1038/s43856-025-01044-w)
Supplement: Supplementary file 9 — supplementary data 6 [file 43856_2025_1044_MOESM9_ESM.xlsx]

## Sheet: Supp Data 6
Supplementary Data 6: Urate change(Day14-Day0)-associated CpG in males that reached epigenome-wide significance with FDR adjusted P below 0.05
probeID	BETA	SE	P_VAL	padj	hg19_chr	hg19_pos	UCSC_RefGene_Name	Relation_to_Island	Gene (distance to TSS)
cg00003298	-0.965013	0.207212	3.20639e-06	0.0422774	chr12	113901210	LHX5	Island	LHX5 (+8,666), SDSL (+41,169)
cg00173641	-1.92439	0.39751	1.2912e-06	0.0303256	chr13	76428926	LMO7;LMO7;LMO7	OpenSea	LMO7 (+94,130)
cg00439384	-2.59927	0.565277	4.26118e-06	0.0485235	chr3	122785558	PDIA5;PDIA5	N_Shore	PDIA5 (-358)
cg00534253	1.80517	0.386504	3.00457e-06	0.0422774	chr2	179315623	PRKRA;PRKRA;PRKRA;MIR548N;DFNB59	Island	DFNB59 (-539), PRKRA (+334)
cg00776293	-1.40413	0.287105	1.00495e-06	0.0294679	chr12	109530771	ALKBH2;ALKBH2;ALKBH2;ALKBH2;ALKBH2	N_Shore	UNG (-4,607), ALKBH2 (+492)
cg01224386	-1.16933	0.230553	3.93929e-07	0.0197375	chr12	117595953	FBXO21;FBXO21	S_Shelf	TESC (-58,680), FBXO21 (+32,307)
cg02088059	1.29195	0.273907	2.39624e-06	0.0383191	chr19	2418100	TMPRSS9	OpenSea	TIMM13 (+9,791), TMPRSS9 (+28,317)
cg02414648	-0.571627	0.116539	9.34184e-07	0.029282	chr2	112812756	TMEM87B	N_Shore	TMEM87B (-43)
cg03088047	-1.72674	0.283099	1.06459e-09	0.000640047	chr22	47468292	TBC1D22A;TBC1D22A;TBC1D22A;TBC1D22A;TBC1D22A	OpenSea	TBC1D22A (+309,775)
cg04363755	-1.96848	0.424225	3.48123e-06	0.0434259	chr1	20434023		OpenSea	PLA2G2D (+12,026), PLA2G5 (+37,323)
cg04719926	1.14866	0.242723	2.21864e-06	0.0383191	chr9	94662525	ROR2	N_Shore	NFIL3 (-476,382), ROR2 (+49,918)
cg04855271	-1.75383	0.310979	1.70347e-08	0.00256053	chr4	153960460		OpenSea	TRIM2 (-165,157), ARFIP1 (+259,372)
cg05701660	1.29696	0.273042	2.03381e-06	0.0383191	chr5	149766809	TCOF1;TCOF1;TCOF1;TCOF1;TCOF1	OpenSea	CD74 (+25,504), TCOF1 (+29,500)
cg05783613	-3.63581	0.616136	3.61315e-09	0.000905172	chr9	116841141	AMBP	OpenSea	AMBP (-390)
cg05824348	1.21938	0.245291	6.65499e-07	0.0250083	chr16	66551308	TK2;TK2;TK2;TK2;TK2;TK2;TK2;TK2	OpenSea	TK2 (+33,006), BEAN1 (+90,109)
cg05858126	-1.36495	0.257999	1.21969e-07	0.011662	chr10	104196213	MIR146B	S_Shelf	CUEDC2 (-3,796)
cg05870072	-0.95889	0.208772	4.36921e-06	0.049011	chr16	54965087	IRX5	Island	IRX5 (+314)
cg05911003	-1.21134	0.251404	1.4479e-06	0.0329145	chr4	187065516	FAM149A	N_Shore	CYP4V2 (-47,157), TLR3 (+75,211)
cg06430322	-1.21448	0.239388	3.91058e-07	0.0197375	chr6	53593213		OpenSea	LRRC1 (-66,564), KLHL31 (-62,708)
cg07699113	0.799876	0.172365	3.47392e-06	0.0434259	chr22	38240506	ANKRD54;ANKRD54;MIR658	S_Shore	EIF3L (-4,368), ANKRD54 (-69)
cg08489779	2.01481	0.404995	6.52832e-07	0.0250083	chr2	236663681	AGAP1;AGAP1;AGAP1	OpenSea	AGAP1 (+260,931), GBX2 (+413,330)
cg08935887	-1.81663	0.384765	2.34217e-06	0.0383191	chr2	174658976		OpenSea	SP3 (+171,453), CDCA7 (+439,388)
cg09020147	-0.663723	0.139066	1.81744e-06	0.0369666	chr2	204103548	CYP20A1;CYP20A1	Island	CYP20A1 (-114)
cg09803177	1.44634	0.289173	5.68471e-07	0.0237357	chr16	12898504	CPPED1;CPPED1	S_Shore	CPPED1 (-631)
cg09866235	1.45645	0.255735	1.2325e-08	0.00231575	chr15	77227841	RCN2;RCN2	S_Shelf	PSTPIP1 (-59,584), RCN2 (+3,882)
cg10378667	1.82603	0.395984	4.00006e-06	0.0462508	chr12	122326303	PSMD9	N_Shore	PSMD9 (-333)
cg10499595	-1.07633	0.22694	2.10759e-06	0.0383191	chr8	9752480		N_Shelf	MSRA (-159,297), TNKS (+339,057)
cg10910996	-1.1034	0.220308	5.48697e-07	0.0237357	chr8	125682230	MTSS1;MTSS1;MTSS1	OpenSea	MTSS1 (+58,439), NDUFB9 (+130,887)
cg11365082	-1.67777	0.356589	2.53795e-06	0.0389272	chr2	228855878	SPHKAP;SPHKAP	OpenSea	DAW1 (+119,556), SPHKAP (+190,482)
cg11501369	-1.5459	0.315179	9.35074e-07	0.029282	chr10	23285397	ARMC3;ARMC3;ARMC3;ARMC3	OpenSea	MSRB2 (-99,037), ARMC3 (+68,445)
cg11942673	-2.24643	0.476187	2.3872e-06	0.0383191	chr1	42883169	RIMKLA	OpenSea	RIMKLA (+36,693), ZMYND12 (+38,768)
cg12945772	-1.29827	0.251449	2.42813e-07	0.0140377	chr7	98122173		OpenSea	NPTX2 (-124,435), BAIAP2L1 (-91,794)
cg13126979	-0.801225	0.153709	1.86204e-07	0.011662	chr16	1824177	MRPS34;MRPS34;EME2	S_Shore	NME3 (-2,447), MRPS34 (-1,022), EME2 (+970)
cg14060898	0.970826	0.195784	7.09775e-07	0.025402	chr9	97939026	FANCC	OpenSea	FANCC (+140,957), C9orf3 (+416,961)
cg14140612	0.767476	0.146764	1.70125e-07	0.011662	chr5	108260146	FER;FER;FER	OpenSea	FER (+176,624), PJA2 (+485,548)
cg14257676	-1.66435	0.316752	1.48499e-07	0.011662	chr8	10192642	MSRA;MSRA;MSRA	S_Shore	PRSS55 (-190,413), MSRA (+280,865)
cg14343178	-1.93421	0.415201	3.1854e-06	0.0422774	chr9	127614469	WDR38	N_Shore	RPL35 (+9,770), OLFML2A (+74,920)
cg14578311	1.23561	0.264351	2.95221e-06	0.0422774	chr10	1019787		N_Shore	LARP4B (-88,086), GTPBP4 (-14,550)
cg14586630	2.41624	0.477563	4.20328e-07	0.019744	chr6	74171590	MTO1;MTO1;MTO1	Island	MTO1 (+290)
cg14728969	0.870066	0.188081	3.72767e-06	0.0451634	chr11	85566340	CCDC83;CCDC83;CCDC83;CCDC83	Island	SYTL2 (-128,830), PICALM (+213,630)
cg15179725	-0.490231	0.103709	2.27877e-06	0.0383191	chr18	35147079	BRUNOL4;BRUNOL4;BRUNOL4;BRUNOL4	Island	CELF4 (-1,080)
cg16189976	0.893224	0.189433	2.41417e-06	0.0383191	chr7	121128867		OpenSea	PTPRZ1 (-384,275), FAM3C (-92,480)
cg16194820	-1.61852	0.331636	1.05864e-06	0.0294679	chr14	51561966	TRIM9;TRIM9;TRIM9;TRIM9	Island	TRIM9 (+812)
cg16363396	-1.09162	0.23407	3.10642e-06	0.0422774	chr16	17921467		OpenSea	XYLT1 (-356,730), NPIPA8 (+509,125)
cg16376549	2.44278	0.501797	1.12699e-06	0.0296685	chr12	118490973	WSB2;WSB2;WSB2	OpenSea	WSB2 (+8,021), RFC5 (+36,459)
cg16607685	1.28451	0.276071	3.27404e-06	0.042425	chr5	140181889	PCDHA2;PCDHA1;PCDHA3;PCDHA3;PCDHA1	Island	PCDHA4 (-4,883)
cg17742459	-0.980476	0.212245	3.84593e-06	0.0451634	chr8	38710358	TACC1;TACC1;TACC1	OpenSea	PLEKHA2 (-48,394), TACC1 (+65,637)
cg17928147	-0.952594	0.198879	1.66943e-06	0.0358481	chr19	13125281	NFIX	S_Shore	NFIX (+18,860), LYL1 (+88,399)
cg19540466	-1.47625	0.303514	1.15118e-06	0.0296685	chr17	1650596	SERPINF2;SERPINF2;SERPINF2;SERPINF2;SERPINF2;SERPINF2	OpenSea	SERPINF1 (-14,656), SERPINF2 (+4,467)
cg20112609	-1.73463	0.364869	1.99301e-06	0.0383191	chr7	131243087		S_Shore	PODXL (-1,722)
cg20827659	1.27108	0.211009	1.70324e-09	0.000640047	chr12	80084968	PAWR	Island	PAWR (-92)
cg21419209	-1.56721	0.300427	1.82212e-07	0.011662	chr3	44054225		OpenSea	TOPAZ1 (-229,152), ABHD5 (+321,864)
cg21949259	-0.957235	0.207088	3.79395e-06	0.0451634	chr8	138158743		OpenSea	NONE
cg22210652	-0.502181	0.101636	7.77411e-07	0.0265579	chr1	214159589	PROX1-AS1	N_Shore	PROX1 (-1,696)
cg22391029	-1.20851	0.255375	2.22002e-06	0.0383191	chr11	67947815	SUV420H1;SUV420H1;SUV420H1;SUV420H1;SUV420H1	OpenSea	CHKA (-59,145), SUV420H1 (+33,066)
cg22822893	-1.74138	0.359588	1.28089e-06	0.0303256	chr6	151662789	AKAP12;AKAP12	Island	ZBTB2 (+49,893), AKAP12 (+101,656)
cg24248505	1.34761	0.287259	2.71526e-06	0.0400135	chr7	105279790	ATXN7L1;ATXN7L1	OpenSea	EFCAB10 (-57,848), ATXN7L1 (+237,259)
cg25109663	1.25296	0.268672	3.10827e-06	0.0422774	chr3	114102785	ZBTB20;ZBTB20;ZBTB20;ZBTB20;ZBTB20;ZBTB20;ZBTB20	OpenSea	ZBTB20 (-298)
cg25510643	0.954632	0.198357	1.48902e-06	0.0329145	chr3	38690800	SCN5A;SCN5A;SCN5A;SCN5A;SCN5A;SCN5A	Island	SCN5A (+362)
cg25822709	1.46853	0.300466	1.02115e-06	0.0294679	chr9	19048850	RRAGA	N_Shore	RRAGA (-521)
cg25885978	-1.61261	0.342201	2.44732e-06	0.0383191	chr2	222382652	EPHA4;EPHA4;EPHA4	OpenSea	EPHA4 (+54,357)
cg26187237	-1.82175	0.381721	1.81989e-06	0.0369666	chr2	217498574	IGFBP2	Island	IGFBP2 (+457)
cg26756050	-0.730831	0.150431	1.18427e-06	0.0296685	chr3	167813835	GOLIM4;GOLIM4	Island	GOLIM4 (-73)
cg26806071	1.30493	0.281379	3.52462e-06	0.0434259	chr4	154074259	TRIM2	N_Shore	TRIM2 (-51,358), ARFIP1 (+373,171)
cg27176394	-1.33716	0.255293	1.62552e-07	0.011662	chr19	2255462	JSRP1	S_Shore	JSRP1 (+953)
cg27309611	-0.984192	0.209369	2.59195e-06	0.0389603	chr5	132113725	SEPT8;SEPT8;SEPT8;SEPT8	S_Shore	SEPT8 (-659)
cg27501380	1.93618	0.356133	5.42805e-08	0.00679921	chr16	24551577	RBBP6;RBBP6;RBBP6;RBBP6;RBBP6;RBBP6	Island	RBBP6 (+62)
