# Supplementary material for: Sex-specific DNA methylation associations with circulating urate levels and BCG-induced urate changes
Source: Commun Med (Lond). 2025 Jul 31;5:321. doi: 10.1038/s43856-025-01044-w (PMC12313909; doi:10.1038/s43856-025-01044-w)
Supplement: Supplementary file 10 — supplementary data 7 [file 43856_2025_1044_MOESM10_ESM.xlsx]

## Sheet: Supp Data 7
Supplementary Data 7: Urate change(Day14-Day0)-associated CpG in females that reached epigenome-wide significance with FDR adjusted P below 0.05
probeID	BETA	SE	P_VAL	padj	hg19_chr	hg19_pos	UCSC_RefGene_Name	Relation_to_Island	Gene (distance to TSS)
cg00244679	-1.39231	0.301166	3.78127e-06	0.0488069	chr11	71036280		OpenSea	SHANK2 (-177,909), DHCR7 (+123,200)
cg00321883	-1.49098	0.323832	4.14089e-06	0.0496055	chr17	76468105	DNAH17	OpenSea	PGS1 (+93,385), DNAH17 (+105,370)
cg00493716	-0.964305	0.202699	1.96172e-06	0.0399721	chr18	77545028		Island	KCNG2 (-78,639), CTDP1 (+105,228)
cg00833350	0.805257	0.171876	2.7981e-06	0.0439352	chr10	59908879		OpenSea	IPMK (+118,814)
cg01110440	-1.42152	0.300704	2.27509e-06	0.0438429	chr6	110707714		OpenSea	METTL24 (-28,240), DDO (+29,050)
cg01304710	-1.57436	0.341258	3.96136e-06	0.0488069	chr4	3766151		N_Shore	ADRA2C (-1,973)
cg02480666	-1.3113	0.27169	1.38981e-06	0.0348177	chr1	35259746	GJA4	S_Shore	GJA4 (+1,148), SMIM12 (+65,670)
cg02839950	-0.925235	0.18537	5.99811e-07	0.0214665	chr4	4852986		N_Shore	STX18 (-309,232), MSX1 (-8,406)
cg03453497	0.672439	0.142709	2.4534e-06	0.0439352	chr3	194207848		Island	GP5 (-88,766), ATP13A3 (+11,244)
cg03740217	-0.924358	0.191218	1.33777e-06	0.0346696	chr3	162939325	LINC01192	OpenSea	NONE
cg04086327	0.822871	0.164201	5.40452e-07	0.0203092	chr7	6200886	USP42	N_Shelf	USP42 (+56,372), CYTH3 (+111,388)
cg04223044	1.05869	0.219655	1.43722e-06	0.034844	chr22	45608428	C22orf9;C22orf9	OpenSea	UPK3A (-72,434), NUP50 (+48,707)
cg04425400	-1.33881	0.286683	3.0123e-06	0.0439352	chr19	1556532	MEX3D;MEX3D	Island	MEX3D (+11,524), PLK5 (+31,575)
cg04532515	-1.32141	0.280177	2.40125e-06	0.0439352	chr17	27401612	MYO18A;MYO18A;TIAF1;TIAF1	OpenSea	TIAF1 (+4,262), PIPOX (+31,695)
cg05061332	-0.84602	0.182998	3.78029e-06	0.0488069	chr2	145077575	GTDC1;GTDC1;GTDC1;GTDC1	OpenSea	GTDC1 (-84,269), ZEB2 (+201,045)
cg05296508	0.982926	0.195094	4.69887e-07	0.0203092	chr16	11267992	CLEC16A	Island	SOCS1 (+82,043), CLEC16A (+229,648)
cg05647013	-1.60105	0.342169	2.88109e-06	0.0439352	chr11	124807726	HEPACAM	OpenSea	HEPACAM (-1,419)
cg07534398	-1.6592	0.355433	3.03983e-06	0.0439352	chr11	126316942	KIRREL3;KIRREL3;KIRREL3	OpenSea	ST3GAL4 (+41,266), KIRREL3 (+553,712)
cg07668726	1.31736	0.28554	3.95835e-06	0.0488069	chr1	38495841		OpenSea	POU3F1 (+16,608), UTP11L (+17,428)
cg07680167	0.669279	0.135987	8.58202e-07	0.0243057	chr11	17717574		Island	MYOD1 (-23,540), OTOG (+148,655)
cg07793203	3.08864	0.66095	2.96791e-06	0.0439352	chr2	9771347	YWHAQ	Island	YWHAQ (-603)
cg07991704	-1.40839	0.286359	8.73185e-07	0.0243057	chr4	72096973	SLC4A4;SLC4A4	OpenSea	SLC4A4 (+43,971), GC (+572,784)
cg08490452	-2.0169	0.387739	1.97479e-07	0.0183726	chr17	4356422	SPNS3	OpenSea	SPNS2 (-45,710), SPNS3 (+19,440)
cg10320759	-1.46063	0.312134	2.876e-06	0.0439352	chr12	113490792		N_Shelf	DTX1 (-4,702)
cg10511346	1.35261	0.269675	5.28439e-07	0.0203092	chr11	95858802	MAML2	OpenSea	MTMR2 (-201,344), MAML2 (+217,541)
cg10703625	-1.63667	0.341937	1.69745e-06	0.0398669	chr21	47316029	PCBP3;PCBP3	N_Shelf	COL6A1 (-85,621), PCBP3 (+252,422)
cg10790411	1.11191	0.225215	7.92933e-07	0.0238376	chr1	50815328		OpenSea	DMRTA2 (+73,843), ELAVL4 (+243,365)
cg11794922	0.785196	0.161696	1.1978e-06	0.0321509	chr6	40517882	LRFN2	OpenSea	MOCS1 (-622,428), LRFN2 (+37,321)
cg11804641	-0.785842	0.169476	3.5369e-06	0.0474679	chr17	46371167	THRA1/BTR;THRA1/BTR;SKAP1;SKAP1	OpenSea	SKAP1 (+136,384), SNX11 (+186,248)
cg11895316	-1.56634	0.332704	2.5026e-06	0.0439352	chr21	37268698		OpenSea	RUNX1 (-847,058), SETD4 (+163,860)
cg11953252	-1.42266	0.304393	2.95722e-06	0.0439352	chr20	19265849	SLC24A3;LOC100130264	OpenSea	RIN2 (-601,315), SLC24A3 (+72,560)
cg12328282	-0.707042	0.136291	2.12874e-07	0.0183726	chr5	162888000	NUDCD2;HMMR;HMMR;HMMR;HMMR	S_Shore	NUDCD2 (-855), HMMR (+445)
cg12580943	1.27742	0.233976	4.7711e-08	0.00896447	chr1	2203648	SKI	OpenSea	RER1 (-119,623), SKI (+43,515)
cg13625458	0.956073	0.20548	3.27348e-06	0.0447315	chr17	30216899	UTP6	OpenSea	COPRS (-30,544), UTP6 (+11,884)
cg14107889	0.508494	0.100932	4.7043e-07	0.0203092	chr20	44907892	CDH22	OpenSea	CDH22 (-27,559), SLC35C2 (+83,920)
cg15499402	1.24591	0.26747	3.19075e-06	0.0447315	chr6	97282253	GPR63;GPR63	N_Shelf	GPR63 (+3,085), FHL5 (+271,794)
cg15554875	1.77701	0.344255	2.44458e-07	0.0183726	chr2	45236686	SIX2	Island	SIX2 (-118)
cg15799543	-1.89994	0.333856	1.26388e-08	0.00353617	chr4	170867227	LOC100506085	OpenSea	C4orf27 (-188,124), MFAP3L (+80,331)
cg16416653	-2.81172	0.555591	4.1756e-07	0.0203092	chr2	27544173	MPV17	OpenSea	UCN (-12,861), MPV17 (+1,795)
cg16474696	-0.20357	0.0426889	1.85426e-06	0.0399721	chr19	13875014	MRI1;MRI1	N_Shore	MRI1 (-348)
cg17043262	-1.79996	0.377165	1.82108e-06	0.0399721	chr9	135296276	C9orf171;C9orf171	OpenSea	BARHL1 (-161,295), C9orf171 (+10,666)
cg17192599	1.05941	0.213242	6.76123e-07	0.0221423	chr7	151504864	PRKAG2;PRKAG2	OpenSea	RHEB (-287,855), PRKAG2 (+69,345)
cg17719126	-1.06085	0.22795	3.2577e-06	0.0447315	chr6	33383819	PHF1;PHF1;PHF1	N_Shore	SYNGAP1 (-4,121), CUTA (+2,274)
cg17961163	1.35278	0.293174	3.94498e-06	0.0488069	chr2	118847249	INSIG2	S_Shore	INSIG2 (+1,200), EN1 (+758,004)
cg18858951	-0.96919	0.191047	3.91489e-07	0.0203092	chr1	8783097	RERE;RERE	OpenSea	RERE (+94,426), SLC45A1 (+405,212)
cg19302970	1.50164	0.316481	2.08697e-06	0.0412761	chr18	9102753	NDUFV2	Island	NDUFV2 (+126)
cg21116934	1.89099	0.33339	1.41152e-08	0.00353617	chr2	87034663	CD8A	Island	CD8A (+855)
cg21182196	-1.98029	0.33953	5.46185e-09	0.00353617	chr14	95786801	CLMN	S_Shore	CLMN (-559)
cg21201603	0.817421	0.162766	5.11211e-07	0.0203092	chr9	79371681	PRUNE2	OpenSea	PRUNE2 (+149,321), GCNT1 (+315,100)
cg21319377	-1.69146	0.325978	2.11542e-07	0.0183726	chr9	138258268		OpenSea	PPP1R26 (-113,379), OLFM1 (+290,903)
cg21530005	-1.36025	0.269989	4.70016e-07	0.0203092	chr3	196015956	PCYT1A	S_Shore	PCYT1A (-1,373)
cg22589504	0.73883	0.155324	1.96786e-06	0.0399721	chr20	42790265	JPH2	S_Shore	JPH2 (+25,952), TOX2 (+246,762)
cg22689470	1.03009	0.207359	6.77616e-07	0.0221423	chr1	110316351		OpenSea	CSF1 (-136,903), EPS8L3 (-9,703)
cg22871559	2.13093	0.412176	2.34161e-07	0.0183726	chr1	206730254	RASSF5;RASSF5;RASSF5	N_Shore	RASSF5 (+49,376), EIF2D (+55,649)
cg23284338	1.02731	0.204603	5.14026e-07	0.0203092	chr10	73569605	CDH23	S_Shelf	CDH23 (+14,078), PSAP (+41,520)
cg24563501	-1.59166	0.339106	2.68314e-06	0.0439352	chr11	67442408	ALDH3B2;ALDH3B2	OpenSea	ALDH3B2 (-307)
cg24864663	1.15012	0.232923	7.90305e-07	0.0238376	chr15	43532243	TGM5;TGM5	OpenSea	EPB42 (-18,763), TGM5 (+26,811)
cg25390476	0.84898	0.181089	2.75628e-06	0.0439352	chr20	32398948	CHMP4B	N_Shore	CHMP4B (-161)
cg25561904	-1.25931	0.250396	4.92328e-07	0.0203092	chr14	104165401	XRCC3;XRCC3;XRCC3;KLC1;KLC1	S_Shore	XRCC3 (+13,039), KLC1 (+69,824)
cg26242772	2.12677	0.462007	4.15819e-06	0.0496055	chr19	54260627	MIR1283-2	OpenSea	NLRP12 (+66,969), DPRX (+125,318)
cg26514701	-1.83106	0.344009	1.02226e-07	0.0153658	chr5	36535688		OpenSea	RANBP3L (-233,687), SLC1A3 (-70,768)
cg27008386	-1.31376	0.280367	2.78804e-06	0.0439352	chr20	61322948		OpenSea	NTSR1 (-17,240), SLCO4A1 (+49,152)
cg27066989	0.859568	0.180358	1.88022e-06	0.0399721	chr13	51640362	GUCY1B2	OpenSea	FAM124A (-156,144), RNASEH2B (+156,549)
