# Supplementary material for: Sex-specific DNA methylation associations with circulating urate levels and BCG-induced urate changes
Source: Commun Med (Lond). 2025 Jul 31;5:321. doi: 10.1038/s43856-025-01044-w (PMC12313909; doi:10.1038/s43856-025-01044-w)
Supplement: Supplementary file 11 — supplementary data 8 [file 43856_2025_1044_MOESM11_ESM.xlsx]

## Sheet: Supp Data 8
Supplementary Data 8: Enrichment of urate change-associated CpG sites from females
input	p.value	q.value	pathway	source	members_input_overlap
beta > 0	0.00127311	0.0443849	TP53 Regulates Metabolic Genes	Reactome	PRKAG2; RHEB; YWHAQ
beta > 0	0.00137236	0.0443849	insulin	INOH	PRKAG2; RHEB; YWHAQ
beta > 0	0.00158518	0.0443849	insulin Mam	INOH	PRKAG2; RHEB; YWHAQ
beta > 0	0.00263908	0.0485069	Hematopoietic cell lineage - Homo sapiens (human)	KEGG	CD8A; GP5; CSF1
beta > 0	0.00301445	0.0485069	Energy dependent regulation of mTOR by LKB1-AMPK	Reactome	PRKAG2; RHEB
beta > 0	0.0041284	0.0485069	Translocation of SLC2A4 (GLUT4) to the plasma membrane	Reactome	PRKAG2; YWHAQ
beta > 0	0.00437082	0.0485069	Overview of leukocyte-intrinsic Hippo pathway functions	Wikipathways	YWHAQ; RASSF5
beta > 0	0.0046197	0.0485069	Target Of Rapamycin (TOR) Signaling	Wikipathways	PRKAG2; RHEB
beta > 0	0.00595975	0.0556243	MTOR signalling	Reactome	PRKAG2; RHEB
beta > 0	0.00674417	0.056651	Insulin signaling pathway - Homo sapiens (human)	KEGG	PRKAG2; SOCS1; RHEB
beta > 0	0.00809702	0.0613351	Notch-mediated HES/HEY network	PID	MAML2; MYOD1
beta > 0	0.00876216	0.0613351	Synaptic signaling pathways associated with autism spectrum disorder	Wikipathways	PRKAG2; RHEB
beta < 0	0.000345629	0.0165902	Vitamin D Metabolism	Wikipathways	GC; DHCR7
beta < 0	0.000772352	0.0185365	Peroxisomal protein import	Reactome	MPV17; DDO; PIPOX
beta < 0	0.00158518	0.0187724	Peroxisome - Homo sapiens (human)	KEGG	MPV17; DDO; PIPOX
beta < 0	0.00191181	0.0187724	Metabolism	Reactome	HMMR; PCYT1A; PIPOX; PGS1; ADRA2C; ALDH3B2; SPNS2; GC; ST3GAL4; MRI1; DDO; DHCR7; SETD4
beta < 0	0.00195546	0.0187724	Metabolism of lipids	Reactome	PCYT1A; ALDH3B2; DHCR7; SPNS2; GC; PGS1; SETD4
beta < 0	0.00281156	0.0202709	Phospholipid Biosynthesis	SMPDB	PCYT1A; PGS1
beta < 0	0.00295618	0.0202709	Transport of inorganic cations/anions and amino acids/oligopeptides	Reactome	SLC4A4; SLC24A3; SLC1A3
beta < 0	0.00389247	0.0233548	Prostaglandin formation from arachidonate	EHMN	SLCO4A1; SETD4
beta < 0	0.00475788	0.0253753	SLC-mediated transmembrane transport	Reactome	SLC4A4; SLCO4A1; SLC24A3; SLC1A3
beta < 0	0.00595975	0.0286068	Sphingolipid de novo biosynthesis	Reactome	ALDH3B2; SPNS2
