# Supplementary material for: Sex-specific DNA methylation associations with circulating urate levels and BCG-induced urate changes
Source: Commun Med (Lond). 2025 Jul 31;5:321. doi: 10.1038/s43856-025-01044-w (PMC12313909; doi:10.1038/s43856-025-01044-w)
Supplement: Supplementary file 12 — supplementary data 9 [file 43856_2025_1044_MOESM12_ESM.xlsx]

## Sheet: Supp Data 9
Supplementary Data 9: Enrichment of urate change-associated CpG from males
input	p.value	q.value	pathway	source	members_input_overlap
beta > 0	0.00579175	0.139002	Cardiac Progenitor Differentiation	Wikipathways	SCN5A; ROR2
beta < 0	0.00012416	0.00427376	Sulindac Metabolic Pathway	Wikipathways	MSRA; MSRB2
beta < 0	0.000185816	0.00427376	Protein repair	Reactome	MSRB2; MSRA
beta < 0	0.001453	0.0196797	Acyl chain remodelling of PI	Reactome	PLA2G5; PLA2G2D
beta < 0	0.00184415	0.0196797	Acyl chain remodelling of PG	Reactome	PLA2G5; PLA2G2D
beta < 0	0.00251396	0.0196797	Methionine De Novo and Salvage Pathway	Wikipathways	MSRA; MSRB2
beta < 0	0.00275907	0.0196797	Acyl chain remodelling of PS	Reactome	PLA2G5; PLA2G2D
beta < 0	0.00355884	0.0196797	SARS-CoV-2 mitochondrial interactions	Wikipathways	TLR3; NDUFB9
beta < 0	0.00355884	0.0196797	alpha-Linolenic acid metabolism - Homo sapiens (human)	KEGG	PLA2G5; PLA2G2D
beta < 0	0.00414496	0.0196797	Acyl chain remodelling of PC	Reactome	PLA2G5; PLA2G2D
beta < 0	0.00477271	0.0196797	Acyl chain remodelling of PE	Reactome	PLA2G5; PLA2G2D
beta < 0	0.00477271	0.0196797	Linoleic acid metabolism - Homo sapiens (human)	KEGG	PLA2G5; PLA2G2D
beta < 0	0.00513382	0.0196797	Glycerophospholipid metabolism - Homo sapiens (human)	KEGG	PLA2G5; CHKA; PLA2G2D
beta < 0	0.00693122	0.0245258	Phospholipid metabolism	Reactome	PLA2G5; PLA2G2D; PLEKHA2; CHKA
beta < 0	0.00768827	0.0252615	Synthesis of PA	Reactome	PLA2G5; PLA2G2D
beta < 0	0.00837534	0.0256844	Spinal Cord Injury	Wikipathways	EPHA4; PLA2G5; XYLT1
beta < 0	0.00982737	0.0278258	RHOF GTPase cycle	Reactome	BAIAP2L1; AKAP12
