# Supplementary material for: Sex-specific DNA methylation associations with circulating urate levels and BCG-induced urate changes
Source: Commun Med (Lond). 2025 Jul 31;5:321. doi: 10.1038/s43856-025-01044-w (PMC12313909; doi:10.1038/s43856-025-01044-w)
Supplement: Supplementary file 13 — supplementary data 10 [file 43856_2025_1044_MOESM13_ESM.xlsx]

## Sheet: Supp Data 10
Supplementary Data 10: Urate change(Day90-Day0)-associated CpG in males that reached epigenome-wide significance with FDR adjusted P below 0.05
probeID	BETA	SE	P_VAL	padj	hg19_chr	hg19_pos	UCSC_RefGene_Name	Relation_to_Island	Gene (distance to TSS)
cg00002934	0.561456	0.115135	1.07984e-06	0.0188415	chr7	6570991	GRID2IP	Island	KDELR2 (-47,119), GRID2IP (+20,075)
cg00122166	-2.28717	0.485208	2.43141e-06	0.0290057	chr19	42571498		OpenSea	ZNF574 (-3,019), GRIK5 (-1,577)
cg00161715	-1.59586	0.352604	6.01301e-06	0.0440402	chr3	72128806	LINC00877	OpenSea	PROK2 (-294,595), RYBP (+367,262)
cg00207947	1.0243	0.224081	4.85123e-06	0.0409888	chr10	114910801	TCF7L2;TCF7L2;TCF7L2;TCF7L2;TCF7L2;TCF7L2;TCF7L2;TCF7L2;TCF7L2;TCF7L2;TCF7L2;TCF7L2;TCF7L2	OpenSea	HABP2 (-401,983), TCF7L2 (+200,793)
cg00458564	-1.13891	0.237603	1.64045e-06	0.0228315	chr13	114847039	RASA3	N_Shore	GAS6 (-280,000), RASA3 (+51,046)
cg00874589	-1.77627	0.354418	5.39215e-07	0.0148585	chr3	112405614		OpenSea	CCDC80 (-45,499), CD200R1L (+159,182)
cg00929345	1.25646	0.280228	7.33518e-06	0.0495325	chr8	143622353	BAI1	N_Shore	ARC (+74,479), BAI1 (+91,563)
cg00981415	1.53609	0.304005	4.3529e-07	0.0148585	chr19	40502931	ZNF546	Island	ZNF546 (-51)
cg01038750	1.03068	0.223823	4.12648e-06	0.0382878	chr3	29322890	RBMS3;RBMS3;RBMS3	OpenSea	RBMS3 (+54)
cg01132949	-1.62203	0.334832	1.27043e-06	0.0198919	chr2	85503831	TCF7L1	OpenSea	TGOLN2 (+51,315), TCF7L1 (+143,299)
cg01165142	2.16564	0.47557	5.26933e-06	0.0421302	chr16	27367172	IL4R	OpenSea	IL21R (-46,310), IL4R (+41,939)
cg01384487	1.57386	0.346133	5.44194e-06	0.0430523	chr1	232059544	DISC1;DISC1;DISC1;DISC1;DISC1;DISC1;DISC1;DISC1;DISC1;TSNAX-DISC1	OpenSea	DISC1 (+296,984), SIPA1L2 (+637,759)
cg01412803	-1.84295	0.370321	6.46992e-07	0.0151254	chr1	237954364	RYR2	OpenSea	ZP4 (+99,729), RYR2 (+748,860)
cg01557754	2.24346	0.494	5.58767e-06	0.0432418	chr17	7342661	FGF11	N_Shore	FGF11 (+316)
cg01698714	1.28734	0.250861	2.87154e-07	0.012695	chr6	6678971		OpenSea	RREB1 (-429,069), LY86 (+90,631)
cg01880484	-1.33083	0.290687	4.68928e-06	0.0409888	chr1	206306236		OpenSea	C1orf186 (-17,590), CTSE (-11,222)
cg02270433	-1.72135	0.342924	5.17741e-07	0.0148585	chr16	89845389	FANCA;FANCA	OpenSea	FANCA (+37,664), ZNF276 (+57,438)
cg02310670	0.863632	0.192673	7.38145e-06	0.0495325	chr6	125695830		OpenSea	HEY2 (-374,895), HDDC2 (-72,710)
cg02380151	-1.35025	0.267171	4.32932e-07	0.0148585	chr10	1654236	ADARB2	OpenSea	ADARB2 (+125,433), WDR37 (+558,759)
cg02625952	1.77524	0.384443	3.88036e-06	0.0382878	chr19	5680164	C19orf70;HSD11B1L;HSD11B1L;HSD11B1L;HSD11B1L;HSD11B1L;HSD11B1L;HSD11B1L;HSD11B1L;HSD11B1L;HSD11B1L;C19orf70	N_Shore	RPL36 (-1,028), HSD11B1L (-882), C19orf70 (+742)
cg02810931	-1.40672	0.307906	4.90842e-06	0.0409888	chr17	38673428		OpenSea	TNS4 (-15,580), CCR7 (+48,295)
cg02919526	3.87022	0.630856	8.52265e-10	0.000305114	chr11	118758721	CXCR5	OpenSea	CXCR5 (+4,247), BCL9L (+22,891)
cg03148693	-1.71764	0.378936	5.82063e-06	0.0433127	chr2	205130924		OpenSea	PARD3B (-279,798), ICOS (+329,454)
cg03236449	0.970494	0.216463	7.34559e-06	0.0495325	chr2	169408806	CERS6;CERS6	OpenSea	NOSTRIN (-245,854), CERS6 (+96,048)
cg03264526	-1.44764	0.298529	1.23941e-06	0.0198191	chr5	958837		Island	BRD9 (-65,899), NKD2 (-50,106)
cg03496122	-0.638574	0.136717	3.00091e-06	0.0336623	chr3	26664404	LRRC3B;LRRC3B	Island	LRRC3B (+108)
cg04282886	-1.91802	0.383468	5.68085e-07	0.0148585	chr8	446890	TDRP;TDRP	OpenSea	TDRP (+48,890), FBXO25 (+89,936)
cg04582760	2.2192	0.452799	9.53182e-07	0.0185921	chr15	91488530	UNC45A;UNC45A	OpenSea	RCCD1 (-9,569), UNC45A (+10,016)
cg04861531	1.56549	0.322286	1.18901e-06	0.0194265	chr6	4087893	C6orf201;C6orf201;C6orf201	OpenSea	ECI2 (+47,937), PRPF4B (+66,334)
cg04896504	1.15544	0.25656	6.68157e-06	0.0469311	chr6	43219002	TTBK1	OpenSea	SLC22A7 (-46,999), TTBK1 (+7,585)
cg05013000	1.91644	0.401833	1.84918e-06	0.0248175	chr10	105630597		OpenSea	SH3PXD2A (-15,434), OBFC1 (+47,365)
cg05041351	-0.900931	0.190522	2.25897e-06	0.028296	chr16	1922149	C16orf73;C16orf73;C16orf73	Island	MEIOB (+29)
cg05421149	1.1633	0.255335	5.21422e-06	0.0421302	chr16	943038	LMF1	N_Shelf	GNG13 (-92,306), LMF1 (+77,960)
cg05777594	-1.75458	0.363791	1.41383e-06	0.0208349	chr12	113754421	SLC24A6	OpenSea	SLC8B1 (+18,413), TPCN1 (+95,157)
cg05845966	1.47552	0.322843	4.8684e-06	0.0409888	chr7	48702963		OpenSea	ABCA13 (+491,907)
cg06174546	-1.06705	0.230785	3.77166e-06	0.0382878	chr2	239171720	PER2	OpenSea	HES6 (-22,956), PER2 (+25,529)
cg06448442	-0.889187	0.189531	2.71189e-06	0.0313562	chr6	137494919	IL22RA2;IL22RA2;IL22RA2	OpenSea	IL22RA2 (-135)
cg07008989	0.917341	0.202373	5.81712e-06	0.0433127	chr11	70463673	SHANK2;SHANK2;SHANK2	OpenSea	CTTN (+219,027), SHANK2 (+394,698)
cg07148304	0.625475	0.127682	9.64779e-07	0.0185921	chr16	50186996	PAPD5;PAPD5	OpenSea	PAPD5 (+168)
cg07355841	-0.657765	0.134178	9.47708e-07	0.0185921	chr16	67427339	TPPP3;TPPP3;TPPP3;TPPP3	Island	TPPP3 (-1,484)
cg07475890	2.03247	0.440845	4.01922e-06	0.0382878	chr11	64013837	PPP1R14B	Island	PPP1R14B (+575)
cg07611620	-1.93022	0.380022	3.78933e-07	0.0148585	chr18	8710133		S_Shelf	SOGA2 (-7,235), RAB12 (+100,691)
cg07894586	-0.911874	0.185358	8.67491e-07	0.0185921	chr2	86022699		OpenSea	ATOH8 (+41,683), ST3GAL5 (+93,437)
cg08827953	-0.702	0.13047	7.42546e-08	0.00547311	chr20	53091948	DOK5;DOK5;DOK5	Island	DOK5 (-187)
cg09082985	-1.67707	0.332786	4.66771e-07	0.0148585	chr12	103591917		OpenSea	STAB2 (-389,133), ASCL1 (+240,454)
cg09405380	2.25484	0.489395	4.0774e-06	0.0382878	chr19	19730109	PBX4	S_Shore	PBX4 (-385)
cg09602577	0.660856	0.143479	4.1058e-06	0.0382878	chr11	124669905	C11orf61	Island	ROBO3 (-65,376), ESAM (-37,726)
cg10234841	0.524397	0.104907	5.77261e-07	0.0148585	chr13	73302007	C13orf37;C13orf34	Island	MZT1 (-183), BORA (-56)
cg10291035	-2.12438	0.434647	1.0207e-06	0.0187102	chr2	53885798		OpenSea	CHAC2 (-109,130)
cg10322663	1.01589	0.225144	6.41616e-06	0.0457805	chr20	58436540		OpenSea	SYCP2 (+72,169), PHACTR3 (+256,938)
cg10431950	-1.79377	0.357912	5.39372e-07	0.0148585	chr17	73754560	GALK1	OpenSea	GALK1 (+7,231), ITGB4 (+37,045)
cg11045317	-1.175	0.260484	6.45685e-06	0.0457805	chr17	71878394		OpenSea	RPL38 (-321,397), SDK2 (-238,167)
cg11255687	1.6714	0.364817	4.61712e-06	0.0409888	chr9	114784484	MIR3134	OpenSea	UGCG (+125,439), SUSD1 (+153,203)
cg11435153	1.48469	0.328099	6.03561e-06	0.0440402	chr10	89463417	PAPSS2;PAPSS2	OpenSea	PAPSS2 (+43,942), ATAD1 (+114,499)
cg11722595	2.55709	0.568568	6.87805e-06	0.0478639	chr6	116766585		OpenSea	FAM26F (-15,970), DSE (+75,065)
cg11786459	-1.43608	0.294744	1.10307e-06	0.0188415	chr8	141461154	TRAPPC9;TRAPPC9	OpenSea	TRAPPC9 (+7,523), C8orf17 (+517,739)
cg11853918	1.65285	0.30848	8.41247e-08	0.00547311	chr6	17159487		OpenSea	RBM24 (-122,089), STMND1 (+56,999)
cg12133363	1.68295	0.299838	1.98997e-08	0.00249265	chr9	140561286	EHMT1;EHMT1	OpenSea	CACNA1B (-210,954), EHMT1 (+47,833)
cg12242006	1.76025	0.391625	6.96595e-06	0.0480308	chr7	150076435	ZNF775;ZNF775	Island	ZNF775 (+12)
cg12381058	-0.902687	0.195939	4.08555e-06	0.0382878	chr12	92817555	CLLU1;CLLU1OS;CLLU1;CLLU1	OpenSea	CLLU1 (-179)
cg12629186	-1.50143	0.316011	2.02203e-06	0.0266611	chr20	33222426	PIGU;PIGU	OpenSea	PIGU (+42,462), MAP1LC3A (+87,769)
cg12746717	-1.26094	0.262417	1.54677e-06	0.0223557	chr2	240323484	HDAC4	Island	HDAC4 (-842)
cg13148076	2.2657	0.365717	5.81974e-10	0.000305114	chr22	31742484	PATZ1;PATZ1;PATZ1;PATZ1	Island	PATZ1 (-267)
cg13566125	0.79511	0.171435	3.51832e-06	0.0377749	chr8	72269099	EYA1;EYA1;EYA1;EYA1;EYA1;EYA1	OpenSea	EYA1 (+5,367), XKR9 (+687,500)
cg13581527	-1.20395	0.248932	1.32178e-06	0.0202735	chr7	1708566		Island	PSMG3 (-98,938), ELFN1 (-19,188)
cg13887993	1.7702	0.349391	4.05122e-07	0.0148585	chr14	100215460		OpenSea	EML1 (-44,219), CYP46A1 (+64,810)
cg13992382	1.49327	0.296649	4.80915e-07	0.0148585	chr1	201717192	NAV1;NAV1	OpenSea	IPO9 (-81,076), NAV1 (+99,816)
cg14079702	-0.976889	0.215299	5.69604e-06	0.0432418	chr13	74269730	KLF12	OpenSea	KLF12 (+299,455), KLF5 (+636,801)
cg14104635	0.70426	0.141037	5.93102e-07	0.0148585	chr9	77642590	C9orf41	N_Shore	C9orf41 (+719)
cg14414943	-1.39974	0.256558	4.87414e-08	0.00457903	chr1	111770718	CHI3L2;CHI3L2	OpenSea	CHIA (-62,819), CHI3L2 (+27,326)
cg14486098	-1.39718	0.291981	1.70831e-06	0.0233437	chr17	79267785	SLC38A10;SLC38A10	N_Shore	SLC38A10 (+1,319), C17orf89 (+54,747)
cg14569988	-1.14485	0.229802	6.29652e-07	0.0151254	chr15	40231845	EIF2AK4	OpenSea	EIF2AK4 (+5,492), SRP14 (+99,543)
cg14601550	1.54051	0.334274	4.05524e-06	0.0382878	chr17	40346443	GHDC;GHDC;GHDC;GHDC;GHDC;GHDC;GHDC	OpenSea	GHDC (-231)
cg14637285	0.996018	0.216624	4.26728e-06	0.0391114	chr12	61228742		OpenSea	NONE
cg14720996	1.17684	0.252249	3.08059e-06	0.034048	chr3	130278864	COL6A6	OpenSea	COL6A6 (-313)
cg14793056	-1.11998	0.239603	2.94902e-06	0.0335814	chr12	91349054	C12orf12	S_Shore	CCER1 (-102)
cg15014116	-1.42746	0.301084	2.12582e-06	0.0272402	chr7	150954124	SMARCD3;SMARCD3	OpenSea	NUB1 (-84,672), SMARCD3 (-8,066)
cg15046081	-1.66884	0.36475	4.75518e-06	0.0409888	chr18	21050557	RIOK3	OpenSea	C18orf8 (-32,915), RIOK3 (+17,771)
cg15074266	-0.935033	0.191734	1.07864e-06	0.0188415	chr7	3962202	SDK1	OpenSea	FOXK1 (-759,737), SDK1 (+621,123)
cg15172529	-0.371659	0.0818957	5.67367e-06	0.0432418	chr6	116783000	FAM26F	N_Shore	FAM26F (+445)
cg15283622	1.58954	0.32715	1.18132e-06	0.0194265	chr2	191208022	INPP1;INPP1	N_Shore	INPP1 (-173)
cg15344410	1.87576	0.407278	4.1126e-06	0.0382878	chr20	44420441	WFDC3;DNTTIP1	N_Shore	DNTTIP1 (-134), WFDC3 (+105)
cg15502430	1.95645	0.357557	4.45725e-08	0.00457903	chr3	115529503	LSAMP	OpenSea	GAP43 (+187,147), LSAMP (+634,874)
cg15893339	-1.05087	0.230581	5.17683e-06	0.0421302	chr7	98922251	ARPC1A;ARPC1A	N_Shore	ARPC1A (-1,281)
cg16026753	1.03276	0.219985	2.67023e-06	0.0313562	chr2	175450186	WIPF1;WIPF1	OpenSea	GPR155 (-98,379), WIPF1 (+49,120)
cg16522697	-1.23178	0.238938	2.53356e-07	0.0123587	chr10	104524136	WBP1L	OpenSea	WBP1L (+20,410), CYP17A1 (+73,153)
cg16861537	1.288	0.282143	4.99345e-06	0.0412407	chr16	55542330	LPCAT2	N_Shore	LPCAT2 (-579)
cg16862387	1.02136	0.20627	7.3616e-07	0.0162727	chr14	26277060		OpenSea	STXBP6 (-757,558), NOVA1 (+789,899)
cg17505112	-1.02434	0.20604	6.64131e-07	0.0151254	chr12	86267133	NTS	OpenSea	NTS (-941)
cg17848848	-0.846154	0.178518	2.13843e-06	0.0272402	chr1	77956526	AK5;AK5	OpenSea	ZZZ3 (+191,816), AK5 (+208,791)
cg18254296	-3.47898	0.617004	1.71526e-08	0.00249265	chr3	52003384	ABHD14B;ABHD14B;ABHD14B	OpenSea	PCBP4 (-1,924)
cg19531130	-1.81701	0.370742	9.53404e-07	0.0185921	chr11	101786659	KIAA1377;ANGPTL5	S_Shore	ANGPTL5 (+593), KIAA1377 (+914)
cg19853984	-0.856817	0.1815	2.34968e-06	0.0284828	chr9	95571654	ANKRD19P	Island	BICD2 (-44,561), ZNF484 (+68,563)
cg20000294	-1.30226	0.266175	9.95657e-07	0.0187075	chr12	86995067	MGAT4C	OpenSea	MGAT4C (-345,023)
cg20840935	2.49592	0.468366	9.87583e-08	0.00570948	chr1	229388952		OpenSea	RAB4A (-17,926), TMEM78 (+3,570)
cg21009769	1.51046	0.330321	4.81483e-06	0.0409888	chr22	29168135	CCDC117;CCDC117;CCDC117;CCDC117	N_Shore	CCDC117 (-526)
cg21460828	-1.38705	0.300758	3.9915e-06	0.0382878	chr2	235405243	ARL4C;ARL4C	Island	ARL4C (+453)
cg22183241	1.50829	0.326584	3.86756e-06	0.0382878	chr11	118039454	SCN2B;SCN2B	OpenSea	SCN4B (-15,920), SCN2B (+7,933)
cg22572173	0.937892	0.195547	1.61669e-06	0.0228315	chr1	201857750	SHISA4;SHISA4	OpenSea	SHISA4 (-85)
cg22758894	2.17445	0.422378	2.63105e-07	0.0123587	chr17	60710082	MRC2	OpenSea	MRC2 (+5,321), MARCH10 (+175,612)
cg23431851	-0.934441	0.20678	6.21314e-06	0.0448998	chr1	46668822	C1orf190;POMGNT1	Island	LURAP1 (-183)
cg23650423	-1.08364	0.238671	5.61752e-06	0.0432418	chr11	101454676	TRPC6	Island	TRPC6 (-18)
cg23670794	1.57467	0.344366	4.81549e-06	0.0409888	chr3	111313065	ZBED2;CD96;CD96	OpenSea	ZBED2 (+1,224), CD96 (+52,101)
cg24282887	-1.40429	0.30144	3.18345e-06	0.0346748	chr2	9253936		OpenSea	MBOAT2 (-109,995), ASAP2 (-92,957)
cg24375364	-0.992496	0.185473	8.73876e-08	0.00547311	chr7	2755000	AMZ1	N_Shelf	AMZ1 (+35,845), GNA12 (+128,957)
cg24514678	1.89578	0.367906	2.56518e-07	0.0123587	chr1	3144536	PRDM16;PRDM16	N_Shelf	ARHGEF16 (-226,453), PRDM16 (+158,762)
cg25014180	3.11585	0.523196	2.59417e-09	0.000487422	chr6	100036671		Island	CCNC (-19,823), PRDM13 (-17,934)
cg25721625	-1.97935	0.390421	3.98297e-07	0.0148585	chr10	44880236	CXCL12;CXCL12;CXCL12	Island	CXCL12 (+260)
cg26105816	0.799881	0.169336	2.31663e-06	0.0284828	chr5	22853555	CDH12;CDH12	OpenSea	CDH12 (+175)
cg26656022	-2.28832	0.3765	1.21792e-09	0.000305114	chr1	227058905	PSEN2;PSEN2	Island	PSEN2 (+642)
cg27519431	-0.870294	0.180321	1.39049e-06	0.0208349	chr15	34631062	SLC12A6;SLC12A6;SLC12A6	S_Shore	SLC12A6 (-1,110)
ch.7.120944214F	-1.08359	0.199895	5.93279e-08	0.0049543	chr7	121156978		OpenSea	PTPRZ1 (-356,164), FAM3C (-120,591)
