# Supplementary material for: Sex-specific DNA methylation associations with circulating urate levels and BCG-induced urate changes
Source: Commun Med (Lond). 2025 Jul 31;5:321. doi: 10.1038/s43856-025-01044-w (PMC12313909; doi:10.1038/s43856-025-01044-w)
Supplement: Supplementary file 14 — supplementary data 11 [file 43856_2025_1044_MOESM14_ESM.xlsx]

## Sheet: Supp Data 11
Supplementary Data 11: Urate change(Day90-Day0)-associated CpG in females that reached epigenome-wide significance with FDR adjusted P below 0.05
probeID	BETA	SE	P_VAL	padj	hg19_chr	hg19_pos	UCSC_RefGene_Name	Relation_to_Island	Gene (distance to TSS)
cg00046914	-1.389	0.278576	6.16171e-07	0.0257273	chr1	1299723	MXRA8	OpenSea	MXRA8 (-5,809), AURKAIP1 (+10,813)
cg00554702	-0.896027	0.18768	1.80396e-06	0.0451931	chr11	125496645	CHEK1;CHEK1;CHEK1	S_Shore	CHEK1 (+410)
cg01067390	-1.26391	0.241214	1.60753e-07	0.0171391	chr22	30638598	LIF;LIF	N_Shore	LIF (+4,241), HORMAD2 (+162,436)
cg01311717	-1.29728	0.269781	1.5195e-06	0.0415167	chr19	7694494	XAB2;LOC100131801;LOC100131801	Island	PET100 (-128), XAB2 (-44)
cg01836011	1.53443	0.316106	1.20908e-06	0.0378625	chr1	241372055	RGS7;RGS7;RGS7;RGS7	OpenSea	GREM2 (-596,607), RGS7 (+148,474)
cg02970830	-1.39866	0.291386	1.58648e-06	0.0415167	chr14	24674242	TSSK4	OpenSea	TSSK4 (-683)
cg04153289	1.43112	0.294083	1.13659e-06	0.0371401	chr16	72698852		Island	PMFBP1 (-492,699), ZFHX3 (+383,421)
cg04372321	-0.755987	0.147543	2.99352e-07	0.0171391	chr4	967432	DGKQ	Island	DGKQ (-89)
cg06029567	-1.46699	0.270468	5.83136e-08	0.0114854	chr3	49315408	USP4;USP4;C3orf62	S_Shore	C3orf62 (-67)
cg06909088	1.97201	0.385041	3.03024e-07	0.0171391	chr3	55095841	CACNA2D3	OpenSea	LRTM1 (-133,741), WNT5A (+428,131)
cg08072356	1.32089	0.266868	7.43678e-07	0.0283827	chr14	20611779	OR4N5	OpenSea	OR4N5 (-115)
cg09755770	1.73965	0.310387	2.08529e-08	0.0114854	chr1	167601285	RCSD1	S_Shore	MPZL1 (-89,901), RCSD1 (+1,956)
cg10016695	-0.580726	0.114455	3.89872e-07	0.0195342	chr5	55711230		OpenSea	IL6ST (-420,410), MAP3K1 (-400,170)
cg11252583	1.11805	0.215059	2.00564e-07	0.0171391	chr2	30029651	ALK	OpenSea	ALK (+114,780), CLIP4 (+691,360)
cg11512515	-0.935647	0.179258	1.79351e-07	0.0171391	chr1	57001816	PPAP2B	OpenSea	PPAP2B (+43,424)
cg11750082	-1.08951	0.23007	2.18477e-06	0.0497573	chr7	151780656	GALNT11;GALNT11	OpenSea	GALNT11 (+9,274), KMT2C (+352,433)
cg11849608	-1.05261	0.212795	7.55297e-07	0.0283827	chr5	71616505	PTCD2;MRPS27	S_Shore	MRPS27 (-418), PTCD2 (+312)
cg12316002	1.85269	0.34211	6.11281e-08	0.0114854	chr20	6075288	FERMT1	OpenSea	LRRN4 (-40,594), FERMT1 (+28,902)
cg17604429	1.45467	0.287728	4.28758e-07	0.0201399	chr5	7827133	ADCY2	OpenSea	FASTKD3 (+41,981), ADCY2 (+430,813)
cg18111215	-1.18514	0.226962	1.77229e-07	0.0171391	chr18	55089751		OpenSea	ONECUT2 (-13,165), ST8SIA3 (+71,708)
cg20442550	1.09957	0.213342	2.54954e-07	0.0171391	chr17	73512550	CASKIN2;TSEN54	Island	CASKIN2 (-887), TSEN54 (-55)
cg21047419	-0.948853	0.199135	1.88982e-06	0.0458168	chr9	137979140	OLFM1;OLFM1;OLFM1;OLFM1;OLFM1	Island	PPP1R26 (-392,507), OLFM1 (+11,775)
cg22326754	-0.956301	0.175126	4.74419e-08	0.0114854	chr16	10479507	ATF7IP2;ATF7IP2;ATF7IP2	N_Shore	ATF7IP2 (-404)
cg22512364	1.87217	0.365397	2.99667e-07	0.0171391	chr7	2418200	EIF3B;EIF3B	N_Shore	CHST12 (-25,022), EIF3B (+23,700)
cg23967822	-0.675736	0.140835	1.60197e-06	0.0415167	chr6	32632961	HLA-DQB1	Island	HLA-DQA2 (-76,157), HLA-DQA1 (+27,828)
cg24664769	0.677478	0.141188	1.59923e-06	0.0415167	chr11	93862060	PANX1	Island	PANX1 (-33)
cg24977276	-0.941543	0.198378	2.07258e-06	0.0486773	chr7	74105270	GTF2I;GTF2I;GTF2I;GTF2I;GTF2I	OpenSea	NCF1 (-83,038), GTF2I (+33,260)
cg25085719	0.737674	0.147512	5.70965e-07	0.0252422	chr6	4889428	CDYL;CDYL;CDYL;CDYL	OpenSea	CDYL (+112,760), RPP40 (+114,852)
cg25305879	1.79843	0.365953	8.90619e-07	0.0314559	chr2	106814630		S_Shelf	UXS1 (-3,836)
cg25588680	1.36855	0.267728	3.19264e-07	0.0171391	chr2	201635383	AOX2P	OpenSea	BZW1 (-41,695), AOX1 (+184,793)
cg25619638	2.22098	0.430471	2.47735e-07	0.0171391	chr2	220310232	SPEG	S_Shore	GMPPA (-53,390), SPEG (+10,665)
cg26370568	1.25844	0.256414	9.20788e-07	0.0314559	chr17	39194806		OpenSea	KRTAP1-3 (-3,700)
cg26565443	0.932619	0.193119	1.37061e-06	0.041204	chr12	275565	IQSEC3;IQSEC3	OpenSea	SLC6A12 (+48,123), IQSEC3 (+99,635)
