# Supplementary material for: Sex-specific DNA methylation associations with circulating urate levels and BCG-induced urate changes
Source: Commun Med (Lond). 2025 Jul 31;5:321. doi: 10.1038/s43856-025-01044-w (PMC12313909; doi:10.1038/s43856-025-01044-w)
Supplement: Supplementary file 15 — supplementary data 12 [file 43856_2025_1044_MOESM15_ESM.xlsx]

## Sheet: Supp Data 12
Supplementary Data 12: Significant associations between urate change(Day14-Day0) and DNA methytlation change in males that reached epigenome-wide significance with FDR adjusted P below 0.05
probeID	BETA	SE	P_VAL	padj	lambda	hg19_chr	hg19_pos	UCSC_RefGene_Name	Relation_to_Island	Gene (distance to TSS)
cg00439288	3.75444	0.688577	4.96774e-08	0.00870041	1.03428	chr17	55333069	MSI2;MSI2	Island	MSI2 (-825)
cg00471000	-1.83044	0.32349	1.52771e-08	0.00538954	1.03428	chr20	31618468	BPIL3	OpenSea	BPIFB6 (-985)
cg00795915	2.12518	0.377704	1.8381e-08	0.00538954	1.03428	chr5	70751728	BDP1	Island	BDP1 (+287)
cg01756700	2.84602	0.566065	4.96317e-07	0.0247075	1.03428	chr8	101319770	RNF19A	N_Shore	RNF19A (-4,284)
cg02914962	2.56446	0.508073	4.47786e-07	0.0247075	1.03428	chr6	168352607	MLLT4;MLLT4;MLLT4	Island	KIF25 (-47,164), MLLT4 (+124,937)
cg03602212	2.64838	0.550477	1.50129e-06	0.0408145	1.03428	chr8	25678826		OpenSea	EBF2 (+224,086), CDCA2 (+362,314)
cg03626024	-1.66985	0.325665	2.93613e-07	0.0247075	1.03428	chr12	108524345	WSCD2	S_Shore	WSCD2 (-1,182)
cg04143033	1.56579	0.292403	8.55936e-08	0.0107215	1.03428	chr2	27529153	TRIM54;TRIM54	Island	UCN (+2,159), TRIM54 (+23,824)
cg04820762	1.83384	0.372232	8.36649e-07	0.0314398	1.03428	chr2	26906622		OpenSea	CIB4 (-42,387), KCNK3 (-8,996)
cg07303496	-1.88754	0.386289	1.0272e-06	0.0321668	1.03428	chr2	232646135	PDE6D	Island	COPS7B (-4,988), PDE6D (-117)
cg08363596	2.83791	0.567024	5.5887e-07	0.0247075	1.03428	chr12	4532628		OpenSea	FGF23 (-43,735), FGF6 (+22,151)
cg09216188	-2.61933	0.535541	1.00328e-06	0.0321668	1.03428	chr13	45564212	NUFIP1;GPALPP1	S_Shore	NUFIP1 (-595)
cg10378667	-2.11217	0.437995	1.4187e-06	0.0408145	1.03428	chr12	122326303	PSMD9	N_Shore	PSMD9 (-333)
cg12343619	1.21362	0.247441	9.35769e-07	0.0321668	1.03428	chr1	234794046	LOC101927787	OpenSea	IRF2BP2 (-48,776), TOMM20 (+498,204)
cg12564026	-1.19293	0.24845	1.57487e-06	0.0408145	1.03428	chr5	107006542	EFNA5;EFNA5	Island	EFNA5 (+53)
cg13525579	-2.10159	0.43601	1.43514e-06	0.0408145	1.03428	chr7	24096759		OpenSea	NPY (-227,047), STK31 (+346,974)
cg14374614	-2.01183	0.405102	6.82713e-07	0.0285057	1.03428	chr8	38261764	LETM2;LETM2;LETM2;LETM2;LETM2	OpenSea	LETM2 (+17,746), FGFR1 (+63,598)
cg14722315	3.16646	0.583656	5.7882e-08	0.00870041	1.03428	chr1	19240707	IFFO2	OpenSea	ALDH4A1 (-11,433), IFFO2 (+42,472)
cg15246139	2.5628	0.53363	1.56635e-06	0.0408145	1.03428	chr19	15236003	ILVBL	Island	ILVBL (+592)
cg15760176	-2.06862	0.422635	9.85166e-07	0.0321668	1.03428	chr6	50666816		OpenSea	DEFB112 (-650,453), TFAP2D (-14,724)
cg16199881	-3.28805	0.647437	3.80303e-07	0.0247075	1.03428	chr4	187066505	FAM149A	S_Shore	CYP4V2 (-46,168), TLR3 (+76,200)
cg17305949	-3.08641	0.623805	7.50925e-07	0.0297036	1.03428	chr8	142114968		OpenSea	PTK2 (-103,712), DENND3 (-23,751)
cg21516752	1.74831	0.348715	5.34231e-07	0.0247075	1.03428	chr18	985722		OpenSea	ADCYAP1 (+80,613)
cg23598974	-2.73015	0.487582	2.15133e-08	0.00538954	1.03428	chr21	45328344	AGPAT3	OpenSea	AGPAT3 (-16,544), RRP1 (+118,951)
cg24250492	-4.39059	0.837037	1.55944e-07	0.0167432	1.03428	chr1	184268405		OpenSea	C1orf21 (-87,786), TSEN15 (+247,595)
cg24379122	-2.20265	0.430675	3.14695e-07	0.0247075	1.03428	chr1	43290402	ERMAP;ERMAP	OpenSea	ZNF691 (-21,904), CCDC23 (-7,480)
cg26900616	-1.42061	0.282877	5.11329e-07	0.0247075	1.03428	chr4	159593389	ETFDH;ETFDH;C4orf46	Island	C4orf46 (-192), ETFDH (+113)
cg27130364	3.16885	0.622791	3.61582e-07	0.0247075	1.03428	chr5	36151796	LMBRD2;SKP2;SKP2;LMBRD2	Island	SKP2 (-372), LMBRD2 (+266)
ch.7.1566587F	-2.87148	0.566968	4.0921e-07	0.0247075	1.03428	chr7	72002664		OpenSea	POM121 (-347,271), CALN1 (-125,307)
