# Supplementary material for: Sex-specific DNA methylation associations with circulating urate levels and BCG-induced urate changes
Source: Commun Med (Lond). 2025 Jul 31;5:321. doi: 10.1038/s43856-025-01044-w (PMC12313909; doi:10.1038/s43856-025-01044-w)
Supplement: Supplementary file 16 — supplementary data 13 [file 43856_2025_1044_MOESM16_ESM.xlsx]

## Sheet: Supp Data 13
Supplementary Data 13: Significant associations between urate change(Day14-Day0) and DNA methytlation change in females that reached epigenome-wide significance with FDR adjusted P below 0.05
probeID	BETA	SE	P_VAL	padj	lambda	hg19_chr	hg19_pos	UCSC_RefGene_Name	Relation_to_Island	Gene (distance to TSS)
cg04660100	4.27122	0.694629	7.80107e-10	0.0005863	1.02619	chr10	115112012		OpenSea	HABP2 (-200,772), TCF7L2 (+402,004)
cg05960806	3.26783	0.640985	3.43005e-07	0.0368272	1.02619	chr11	77348884	CLNS1A	Island	CLNS1A (-35)
cg08105352	1.97357	0.363525	5.66815e-08	0.0160156	1.02619	chr1	114695261	SYT6	Island	SYT6 (+277)
cg08796688	3.00118	0.584966	2.88947e-07	0.0361937	1.02619	chr6	47762405	OPN5;OPN5	OpenSea	OPN5 (+12,631), PTCHD4 (+274,019)
cg10496186	-1.91591	0.354309	6.3929e-08	0.0160156	1.02619	chr7	65448615	GUSB;GUSB;GUSB;GUSB;GUSB	S_Shore	GUSB (-1,315)
cg12267069	-2.50603	0.494555	4.03599e-07	0.0379163	1.02619	chr1	156407809		S_Shore	C1orf61 (-8,626), MEF2D (+62,810)
cg14057435	2.72022	0.513782	1.19337e-07	0.0204944	1.02619	chr2	30339383		OpenSea	ALK (-194,952), YPEL5 (-30,423)
cg18584984	-2.34409	0.444791	1.36345e-07	0.0204944	1.02619	chr18	46390193		S_Shelf	SMAD7 (+86,887), CTIF (+324,665)
