# Supplementary material for: Sex-specific DNA methylation associations with circulating urate levels and BCG-induced urate changes
Source: Commun Med (Lond). 2025 Jul 31;5:321. doi: 10.1038/s43856-025-01044-w (PMC12313909; doi:10.1038/s43856-025-01044-w)
Supplement: Supplementary file 17 — supplementary data 14 [file 43856_2025_1044_MOESM17_ESM.xlsx]

## Sheet: Supp Data 14
Supplementary Data 14: Significant associations between urate change(Day90-Day0) and DNA methytlation change in males that reached epigenome-wide significance with FDR adjusted P below 0.05
probeID	BETA	SE	P_VAL	padj	lambda	hg19_chr	hg19_pos	UCSC_RefGene_Name	Relation_to_Island	Gene (distance to TSS)
cg00152175	-3.07886	0.632466	1.12714e-06	0.0256702	1.08084	chr16	56459720	AMFR	Island	AMFR (-271)
cg00768503	-3.08466	0.55166	2.24986e-08	0.00281818	1.08084	chr5	121805509	MGC32805	OpenSea	SNX2 (-305,181), SNCAIP (+157,746)
cg01102046	-3.58218	0.764875	2.82215e-06	0.0435987	1.08084	chr17	19801249		OpenSea	ULK2 (-30,020), AKAP10 (+79,900)
cg01284869	1.78436	0.295539	1.5637e-09	0.000587611	1.08084	chr22	31002946	TCN2	OpenSea	TCN2 (+122)
cg01911586	-3.13477	0.642972	1.08572e-06	0.0256702	1.08084	chr6	89764081		OpenSea	RNGTT (-90,767), PNRC1 (-26,415)
cg02712170	-2.64375	0.568008	3.24897e-06	0.0469579	1.08084	chr2	47581164		OpenSea	CALM2 (-177,425), EPCAM (-15,122)
cg04096454	-2.70376	0.543698	6.59559e-07	0.0195597	1.08084	chr1	41820852		OpenSea	SCMH1 (-193,749), FOXO6 (-6,741)
cg04369651	-2.14985	0.41125	1.71729e-07	0.0155721	1.08084	chr2	1821101	MYT1L	OpenSea	PXDN (-72,824), MYT1L (+513,786)
cg04533189	-3.01261	0.632157	1.88281e-06	0.0353763	1.08084	chr17	64298763	PRKCA	Island	PRKCA (-180)
cg04594694	1.5972	0.326713	1.01503e-06	0.0256702	1.08084	chr22	51131178	SHANK3	OpenSea	ACR (-45,445), SHANK3 (+18,109)
cg04610667	1.47544	0.302935	1.11323e-06	0.0256702	1.08084	chr7	75704037		OpenSea	HSPB1 (-227,823), MDH2 (+26,653)
cg04836151	1.97479	0.421383	2.77994e-06	0.0435987	1.08084	chr8	144213766		OpenSea	LY6H (+28,361), ENSG00000261667 (+51,893)
cg05286653	-1.94862	0.390729	6.12758e-07	0.0195597	1.08084	chr19	46800602	HIF3A;HIF3A	Island	HIF3A (+300)
cg05386815	3.51402	0.691872	3.79404e-07	0.0173394	1.08084	chr9	77704296	NMRK1;NMRK1;NMRK1;OSTF1	S_Shore	NMRK1 (-1,172), OSTF1 (+838)
cg05529097	-5.97415	1.0653	2.04762e-08	0.00281818	1.08084	chr17	7518511	FXR2;SHBG	Island	FXR2 (-327)
cg05622472	-1.945	0.408939	1.97271e-06	0.0361613	1.08084	chr14	100841429	WARS;WARS;WARS;WARS;WDR25;WDR25	N_Shore	WDR25 (-1,401)
cg05717454	-2.26407	0.466316	1.20246e-06	0.0265802	1.08084	chr8	16225178		OpenSea	MSR1 (-174,955), FGF20 (+634,511)
cg06126335	1.85565	0.383922	1.34214e-06	0.0288201	1.08084	chr7	73497616	LIMK1	N_Shore	LIMK1 (-653)
cg06293049	1.40075	0.2761	3.90873e-07	0.0173394	1.08084	chr12	53622101	RARG	N_Shelf	ITGB7 (-21,011), RARG (+3,934)
cg06753398	2.84364	0.560031	3.82141e-07	0.0173394	1.08084	chr11	1862187	TNNI2;TNNI2;TNNI2	OpenSea	LSP1 (-24,207), TNNI2 (+1,477)
cg06980387	-1.58578	0.282614	2.01025e-08	0.00281818	1.08084	chr5	87980882	LOC645323	Island	TMEM161B (-416,218), MEF2C (+219,016)
cg07179693	-6.82853	1.42626	1.68696e-06	0.0333646	1.08084	chr11	32605281	EIF3M	Island	EIF3M (-89)
cg08088075	1.73647	0.361673	1.57712e-06	0.0321781	1.08084	chr2	220264753		OpenSea	DES (-18,345), DNPEP (-12,017)
cg09363587	3.25266	0.63208	2.66153e-07	0.0166693	1.08084	chr1	202183264	LGR6;LGR6;LGR6	Island	LGR6 (+20,236), UBE2T (+127,843)
cg10076931	2.9734	0.633635	2.69742e-06	0.0435987	1.08084	chr6	27100556	HIST1H2AG;HIST1H2BJ;HIST1H2BJ	Island	HIST1H2AG (-275), HIST1H2BJ (-28)
cg10113471	1.41615	0.287026	8.0611e-07	0.0216373	1.08084	chr7	134165656		OpenSea	AKR1B10 (-46,687), AKR1B1 (-21,763)
cg13283635	-2.25212	0.448086	5.0059e-07	0.0185685	1.08084	chr20	61450653	COL9A3	S_Shore	COL9A3 (+2,240), TCFL5 (+42,461)
cg13373048	1.61921	0.332366	1.10613e-06	0.0256702	1.08084	chr3	71892575		OpenSea	PROK2 (-58,364), RYBP (+603,493)
cg14077832	2.20439	0.468073	2.4833e-06	0.0435987	1.08084	chr1	15894613	DNAJC16;DNAJC16;DNAJC16	OpenSea	AGMAT (+16,991), DNAJC16 (+41,306)
cg14418119	3.36206	0.714111	2.50118e-06	0.0435987	1.08084	chr18	76765786		Island	ATP9B (-63,607), SALL3 (+25,512)
cg16097041	1.38387	0.289429	1.74099e-06	0.0335504	1.08084	chr1	154965544	FLAD1;LENEP;FLAD1	OpenSea	LENEP (-519)
cg17258741	-1.83366	0.348048	1.37608e-07	0.0147744	1.08084	chr17	27400787	MYO18A;MYO18A;TIAF1;TIAF1	OpenSea	TIAF1 (+5,087), PIPOX (+30,870)
cg18122153	2.0087	0.403256	6.31917e-07	0.0195597	1.08084	chr10	116445428	ABLIM1;ABLIM1	OpenSea	TRUB1 (-252,523), ABLIM1 (-27,372)
cg18385570	-2.06706	0.439567	2.57013e-06	0.0435987	1.08084	chr19	15052282	OR7C2	OpenSea	OR7C2 (-18)
cg18550498	-1.50929	0.295389	3.23039e-07	0.0173394	1.08084	chr11	1008985	AP2A2	N_Shore	MUC6 (+27,720), AP2A2 (+83,105)
cg20698424	-3.44854	0.718398	1.58415e-06	0.0321781	1.08084	chr9	100391036	TSTD2	OpenSea	NCBP1 (-4,871), TSTD2 (+4,820)
cg20919287	2.39299	0.463711	2.46256e-07	0.0166693	1.08084	chr12	53567340	CSAD;CSAD	OpenSea	CSAD (+7,039), SOAT2 (+70,039)
cg20956548	2.00116	0.394496	3.92208e-07	0.0173394	1.08084	chr19	56618060	ZNF787	S_Shelf	ZNF787 (+14,588), NLRP5 (+106,969)
cg21020710	1.81301	0.293021	6.12079e-10	0.000460016	1.08084	chr19	58739803	ZNF544	N_Shore	ZNF544 (-266)
cg21039778	-5.25381	1.12184	2.82413e-06	0.0435987	1.08084	chr2	20866231	GDF7	Island	GDF7 (-192)
cg22335490	6.96928	1.17537	3.03964e-09	0.000761494	1.08084	chr18	5544237	EPB41L3	Island	EPB41L3 (+3)
cg22624049	-6.81412	1.34658	4.18549e-07	0.0174744	1.08084	chr14	20923307	OSGEP;APEX1;APEX1;APEX1;APEX1;APEX1;APEX1;APEX1;APEX1	Island	APEX1 (-46), OSGEP (-44)
cg22744090	1.11166	0.221481	5.18837e-07	0.0185685	1.08084	chr3	184099856	CHRD;CHRD;CHRD;CHRD;CHRD	S_Shore	THPO (-3,925), CHRD (+1,996)
cg23254393	-0.803279	0.161921	7.01516e-07	0.0195597	1.08084	chr4	85423132		Island	NKX6-1 (-3,530)
cg24021113	2.40784	0.516163	3.08785e-06	0.0455043	1.08084	chr6	3752849	C6orf145	S_Shore	PXDC1 (-590)
cg24056885	3.12605	0.624598	5.5892e-07	0.0190938	1.08084	chr3	183723963	ABCC5-AS1;ABCC5;ABCC5	OpenSea	PARL (-121,269), ABCC5 (+11,839)
cg24328740	1.64407	0.316514	2.05483e-07	0.0155721	1.08084	chr1	6653447	KLHL21	Island	KLHL21 (+9,481), ZBTB48 (+13,340)
cg24471782	2.301	0.455642	4.41765e-07	0.0174744	1.08084	chr2	70170632		OpenSea	ASPRV1 (+18,764), MXD1 (+28,430)
cg24482410	-3.97099	0.800502	7.02684e-07	0.0195597	1.08084	chr15	38057036		OpenSea	MEIS2 (-664,951), TMCO5A (-170,421)
cg24752624	-3.39662	0.654107	2.07196e-07	0.0155721	1.08084	chr17	72663797		N_Shelf	CD300E (-43,997), CD300LF (+45,319)
cg25174412	2.46652	0.527969	2.98687e-06	0.0448965	1.08084	chr12	105803653		OpenSea	APPL2 (-173,793), NUAK1 (+730,157)
cg27166921	1.532	0.32722	2.84252e-06	0.0435987	1.08084	chr7	95026193	PON3	S_Shore	PON3 (-521)
