# Supplementary material for: Sex-specific DNA methylation associations with circulating urate levels and BCG-induced urate changes
Source: Commun Med (Lond). 2025 Jul 31;5:321. doi: 10.1038/s43856-025-01044-w (PMC12313909; doi:10.1038/s43856-025-01044-w)
Supplement: Supplementary file 18 — supplementary data 15 [file 43856_2025_1044_MOESM18_ESM.xlsx]

## Sheet: Supp Data 15
Supplementary Data 15: Significant associations between urate change(Day90-Day0) and DNA methytlation change in females that reached epigenome-wide significance with FDR adjusted P below 0.05
probeID	BETA	SE	P_VAL	padj	lambda	hg19_chr	hg19_pos	UCSC_RefGene_Name	Relation_to_Island	Gene (distance to TSS)
cg02708687	3.36723	0.653598	2.57945e-07	0.0323104	1.01513	chr10	125947612		OpenSea	CHST15 (-95,643), OAT (+159,892)
cg09886336	-2.88191	0.487857	3.47777e-09	0.00261377	1.01513	chr3	13083307	IQSEC1	OpenSea	IQSEC1 (-74,140), NUP210 (+378,501)
cg10798918	2.79658	0.52863	1.22161e-07	0.0229529	1.01513	chr7	121855411		OpenSea	AASS (-81,536), FEZF1 (+89,147)
cg12376770	-2.71423	0.473752	1.00887e-08	0.00379115	1.01513	chr5	133512872	SKP1;SKP1	Island	SKP1 (-144)
cg18152164	-3.72723	0.702222	1.10977e-07	0.0229529	1.01513	chr5	124119432		OpenSea	ZNF608 (-38,315)
cg25594681	-1.58949	0.306369	2.12402e-07	0.0319268	1.01513	chr7	138818594	TTC26;TTC26;TTC26;TTC26;TTC26;TTC26	Island	TTC26 (+71)
