# Supplementary material for: Sex-specific DNA methylation associations with circulating urate levels and BCG-induced urate changes
Source: Commun Med (Lond). 2025 Jul 31;5:321. doi: 10.1038/s43856-025-01044-w (PMC12313909; doi:10.1038/s43856-025-01044-w)
Supplement: Supplementary file 19 — supplementary data 16 [file 43856_2025_1044_MOESM19_ESM.xlsx]

## Sheet: Supp Data 16
Supplementary Data 16: X-chromosomal-wide association of urate or urate change (FDR < 0.05)
group	chr	probeID	BETA	SE	P_VAL	padj	hg19_pos	UCSC_RefGene_Name	Relation_to_Island	Gene (distance to TSS)
chrX_female_short_term_change	chrX	cg06134719	0.0393251	0.008522	3.93959e-06	0.0280029	39698538		OpenSea	BCOR (+258,117)
chrX_female_short_term_change	chrX	cg01383599	-0.0366063	0.00809483	6.12055e-06	0.0280029	25020151		N_Shore	ARX (+13,913), POLA1 (+308,088)
chrX_female_short_term_change	chrX	cg22265142	-0.0541984	0.0120906	7.37118e-06	0.0280029	47479101	SYN1;SYN1	Island	SYN1 (+150)
chrX_female_short_term_change	chrX	cg08333400	-0.0224174	0.00503277	8.41687e-06	0.0280029	10126881	CLCN4	Island	CLCN4 (+1,858), MID1 (+461,792)
chrX_female_short_term_change	chrX	cg18780401	-0.0373944	0.00854421	1.20556e-05	0.0334241	48815125	OTUD5;OTUD5;OTUD5;OTUD5	Island	OTUD5 (-233)
chrX_female_short_term_change	chrX	cg26342575	0.0336143	0.00696426	1.38819e-06	0.0230925	48937688	WDR45;WDR45	Island	PRAF2 (-5,959), WDR45 (+20,370)
chrX_female_long_term_change	chrX	cg12461044	-0.049644	0.00903466	3.91062e-08	0.000654012	135276259	FHL1;FHL1;FHL1;FHL1;FHL1;FHL1;FHL1	OpenSea	FHL1 (+46,701), MAP7D3 (+57,478)
chrX_male_short_term_change	chrX	cg11590435	0.0737556	0.0131025	1.81132e-08	0.000302926	49766875	MIR532;MIR188;CLCN5;CLCN5;CLCN5	OpenSea	CLCN5 (+79,651), AKAP4 (+198,788)
chrX_male_long_term_change	chrX	cg20469935	-0.0404418	0.00862393	2.73892e-06	0.0229028	130964757	LOC286467	OpenSea	ENSG00000134602 (-192,535), OR13H1 (+286,808)
chrX_male_long_term_change	chrX	cg15075293	0.0708339	0.0134014	1.25314e-07	0.00209575	34959241		N_Shelf	TMEM47 (-283,837)
GATA1: Plays an important role in erythroid development by regulating the switch of fetal hemoglobin to adult hemoglobin.
BCOR: Transcriptional corepressor
ARX: CNS development; POLA1: initiation of DNA replication.
SYN1:axonogenesis and synaptogenesis, learning
CLCN4: ion channel and neuronal disorders
MID1: Among its related pathways are Interferon gamma signaling and Cytokine Signaling in Immune system.
OTUD5: suppression of type I interferon (IFN) production
PRAF2: May be involved in ER/Golgi transport and vesicular traffic.
WDR45: cell cycle progression, signal transduction, apoptosis, and gene regulation.
FHL1: May have an involvement in muscle development or hypertrophy.
MAP7D3: Promotes the assembly and stability of microtubules
CLCN5: Activation of cAMP-Dependent PKA and Ion channel transport.
AKAP4: Encoded-proteins bind to the regulatory subunit of protein kinase A (PKA) and confining the holoenzyme to discrete locations within the cell.
OR13H1: Olfactory receptors interact with odorant molecules in the nose, to initiate a neuronal response that triggers the perception of a smell.
TMEM47: Regulates cell junction organization in epithelial cells. May play a role in the transition from adherens junction to tight junction assembly.
